# Supplementary material for: Crystal structure of ethyl 2-(2-{1-[N-(4-bromo­phen­yl)-2-oxo-2-phenyl­acetamido]-2-tert-butyl­amino-2-oxo­ethyl}-1H-pyrrol-1-yl)acetate
Source: Acta Crystallogr E Crystallogr Commun. 2015 Dec 12;71(Pt 12):o1049–50. doi: 10.1107/S2056989015023592 (PMC4719973; doi:10.1107/S2056989015023592)
Supplement: Supplementary file 1 [file e-71-o1049-sup1.cif]

##############################################################################
#                                                                            #
# This CIF contains the data in a paper accepted for publication in          #
# Acta Crystallographica Section E. It conforms to the requirements of       #
# Notes for Authors for Acta Crystallographica Section E, and has been       #
# peer reviewed under the auspices of the IUCr Commission on Journals.       #
#                                                                            #
# Full details of the Crystallographic Information File format               #
# are given in the paper "The Crystallographic Information File (CIF):       #
# a New Standard Archive File for Crystallography" by S. R. Hall, F. H.      #
# Allen and I. D. Brown [Acta Cryst. (1991), A47, 655-685].                  #
#                                                                            #
# The current version of the core CIF dictionary is obtainable from          #
# ftp://ftp.iucr.org/pub/cif_core.dic.                                       #
#                                                                            #
# Software is freely available for graphical display of the structure(s)     #
# in this CIF. For information consult the CIF software page                 #
# http://www.iucr.org/resources/cif/software.                                #
#                                                                            #
# This file may be used for bona fide research purposes within the           #
# scientific community so long as proper attribution is given to the journal # 
# article from which it was obtained.                                        #
#                                                                            #
##############################################################################
data_global
_audit_creation_method     'APEX2 v2010.1-2'
_journal_date_recd_electronic     2015-12-07
_journal_date_accepted     2015-12-09
_journal_name_full     'Acta Crystallographica, Section E'
_journal_year     2016
_journal_volume     72
_journal_issue      1
_journal_page_first     o1049
_journal_page_last     o1050
_journal_paper_category     HO
_journal_paper_doi     10.1107/S2056989015023592
_journal_coeditor_code     SU5258
_publ_contact_author_name     'Dr. Tetsuji Moriguchi'
_publ_contact_author_address
;
Department of Applied Chemistry
Graduate School of Engineering
Kyushu Institute of Technology
1-1 Sensui-cho
Tobata-ku
Kitakyushu 804-8550
Japan
;
_publ_contact_author_email     'moriguch@che.kyutech.ac.jp'
_publ_contact_author_fax     '+81-93-884-3330'
_publ_contact_author_phone     '+81-93-884-3330'
_publ_section_title
;\
Crystal structure of ethyl
2-(2-{1-[<i>N</i>-(4-bromophenyl)-2-oxo-2-phenylacetamido]-2-<i>tert</i>-\
butylamino-2-oxoethyl]-1<i>H</i>-pyrrol-1-yl)acetate
;
_publ_section_title_footnote     .
loop_
    _publ_author_name
    _publ_author_footnote
    _publ_author_address
    'Moriguchi, Tetsuji' .
;
Department of Applied Chemistry, Graduate School of Engineering,
Kyushu Institute of Technology, 1-1 Sensui-cho, Tobata-ku, Kitakyushu 804-8550,
Japan
;
    'Jalli, Venkataprasad' .
;
Department of Applied Chemistry, Graduate School of Engineering,
Kyushu Institute of Technology, 1-1 Sensui-cho, Tobata-ku, Kitakyushu 804-8550,
Japan
;
    'Krishnamurthy, Suvratha' .
;
Department of Applied Chemistry, Graduate School of Engineering,
Kyushu Institute of Technology, 1-1 Sensui-cho, Tobata-ku, Kitakyushu 804-8550,
Japan
;
    'Tsuge, Akihiko' .
;
Department of Applied Chemistry, Graduate School of Engineering,
Kyushu Institute of Technology, 1-1 Sensui-cho, Tobata-ku, Kitakyushu 804-8550,
Japan
;
    'Yoza, Kenji' .
;
Japan Bruker AXS K.K.3-9, Moriya-cho Kanagawaku Yokohama 221-0022,
Japan
;
_publ_section_synopsis     .
data_I
_database_code_depnum_ccdc_archive 'CCDC 1441330'
_audit_creation_method     'APEX2 v2010.1-2'
_chemical_name_systematic
;\
Ethyl
2-(2-{1-[<i>N</i>-(4-bromophenyl)-2-oxo-2-phenylacetamido]-2-<i>tert</i>-\
butylamino-2-oxoethyl]-1<i>H</i>-pyrrol-1-yl)acetate
;
_chemical_name_common     ?
_chemical_formula_moiety     'C28 H30 Br N3 O5'
_chemical_formula_sum     'C28 H30 Br N3 O5'
_chemical_formula_iupac     'C28 H30 Br N3 O5'
_chemical_formula_weight     568.46
_chemical_melting_point     ?
_space_group_crystal_system     monoclinic
_space_group_name_H-M_alt     'P 21/n'
_space_group_name_Hall     '-P 2yn'
loop_
    _space_group_symop_operation_xyz
    'x, y, z'
    '-x+1/2, y+1/2, -z+1/2'
    '-x, -y, -z'
    'x-1/2, -y-1/2, z-1/2'
_cell_length_a     11.656(3)
_cell_length_b     17.997(5)
_cell_length_c     13.463(4)
_cell_angle_alpha     90
_cell_angle_beta     97.351(3)
_cell_angle_gamma     90
_cell_volume     2801.0(14)
_cell_formula_units_Z     4
_cell_measurement_reflns_used     5570
_cell_measurement_theta_min     2.4544
_cell_measurement_theta_max     24.6298
_cell_measurement_temperature     120.(2)
_exptl_crystal_description     prism
_exptl_crystal_colour     colourless
_exptl_crystal_size_max     0.45
_exptl_crystal_size_mid     0.45
_exptl_crystal_size_min     0.30
_exptl_crystal_density_diffrn     1.348
_exptl_crystal_density_meas     ?
_exptl_crystal_density_method     'not measured'
_exptl_crystal_F_000     1176
_exptl_absorpt_coefficient_mu     1.508
_exptl_absorpt_correction_type     multi-scan
_exptl_absorpt_process_details
;
(SADABS; Bruker, 2009)
;
_exptl_absorpt_correction_T_min     0.600
_exptl_absorpt_correction_T_max     0.636
_exptl_special_details
;
;
_diffrn_ambient_temperature     120.(2)
_diffrn_radiation_type     MoK\a
_diffrn_radiation_wavelength     0.71073
_diffrn_radiation_source     'fine focus sealed tube'
_diffrn_radiation_monochromator     graphite
_diffrn_measurement_device_type     'Bruker APEXII KappaCCD'
_diffrn_measurement_method     \w
_diffrn_detector_area_resol_mean     16.6666
_diffrn_reflns_number     25937
_diffrn_reflns_av_R_equivalents     0.0746
_diffrn_reflns_av_sigmaI/netI     0.0550
_diffrn_reflns_theta_min     1.90
_diffrn_reflns_theta_max     25.03
_diffrn_reflns_theta_full     25.03
_diffrn_measured_fraction_theta_max     0.996
_diffrn_measured_fraction_theta_full     0.996
_diffrn_reflns_limit_h_min     -13
_diffrn_reflns_limit_h_max     13
_diffrn_reflns_limit_k_min     -21
_diffrn_reflns_limit_k_max     21
_diffrn_reflns_limit_l_min     -15
_diffrn_reflns_limit_l_max     15
_refine_special_details
;
Refinement of F^2^ against ALL reflections.  The weighted R-factor wR and
goodness of fit S are based on F^2^, conventional R-factors R are based
on F, with F set to zero for negative F^2^. The threshold expression of
F^2^ > 2sigma(F^2^) is used only for calculating R-factors(gt) etc. and is
not relevant to the choice of reflections for refinement.  R-factors based
on F^2^ are statistically about twice as large as those based on F, and R-
factors based on ALL data will be even larger.
;
_reflns_number_total     4924
_reflns_number_gt     3479
_reflns_threshold_expression     >2sigma(I)
_refine_ls_structure_factor_coef     Fsqd
_refine_ls_matrix_type     full
_refine_ls_R_factor_all     0.0679
_refine_ls_R_factor_gt     0.0406
_refine_ls_wR_factor_gt     0.0806
_refine_ls_wR_factor_ref     0.0862
_refine_ls_goodness_of_fit_ref     1.352
_refine_ls_restrained_S_all     1.352
_refine_ls_number_reflns     4924
_refine_ls_number_parameters     338
_refine_ls_number_restraints     0
_refine_ls_hydrogen_treatment     constr
_refine_ls_weighting_scheme     calc
_refine_ls_weighting_details
         'calc w=1/[\s^2^(Fo^2^)+(0.0000P)^2^+0.0000P] where P=(Fo^2^+2Fc^2^)/3'
_atom_sites_solution_hydrogens     geom
_atom_sites_solution_primary     direct
_atom_sites_solution_secondary     difmap
_refine_ls_shift/su_max     0.001
_refine_ls_shift/su_mean     0.000
_refine_diff_density_max     0.557
_refine_diff_density_min     -0.382
_refine_ls_extinction_method     none
_refine_ls_extinction_coef     ?
loop_
    _atom_type_symbol
    _atom_type_description
    _atom_type_scat_dispersion_real
    _atom_type_scat_dispersion_imag
    _atom_type_scat_source
    C C 0.0033 0.0016 'International Tables Vol C Tables 4.2.6.8 and 6.1.1.4'
    H H 0.0000 0.0000 'International Tables Vol C Tables 4.2.6.8 and 6.1.1.4'
    N N 0.0061 0.0033 'International Tables Vol C Tables 4.2.6.8 and 6.1.1.4'
    O O 0.0106 0.0060 'International Tables Vol C Tables 4.2.6.8 and 6.1.1.4'
    Br Br -0.2901 2.4595 'International Tables Vol C Tables 4.2.6.8 and 6.1.1.4'
_computing_data_collection
;
APEX2 (Bruker, 2009)
;
_computing_cell_refinement
;
SAINT (Bruker, 2009)
;
_computing_data_reduction
;
SAINT (Bruker, 2009)
;
_computing_structure_solution
;
SHELXS97 (Sheldrick, 2008)
;
_computing_structure_refinement
;
SHELXL97 (Sheldrick, 2008)
;
_computing_molecular_graphics
;
Mercury (Macrae <i>et al.</i>, 2008)
;
_computing_publication_material
;
SHELXL97 (Sheldrick, 2008)
;
loop_
    _atom_site_type_symbol
    _atom_site_label
    _atom_site_fract_x
    _atom_site_fract_y
    _atom_site_fract_z
    _atom_site_U_iso_or_equiv
    _atom_site_adp_type
    _atom_site_calc_flag
    _atom_site_refinement_flags
    _atom_site_occupancy
    _atom_site_disorder_assembly
    _atom_site_disorder_group
    Br Br1 0.68091(3) 0.706481(17) -0.18700(2) 0.07029(14) Uani d . 1 . .
    C C1 0.8525(2) 0.53075(13) 0.23135(16) 0.0383(6) Uani d . 1 . .
    C C2 0.7777(2) 0.58868(14) 0.23617(17) 0.0468(6) Uani d . 1 . .
    H H2 0.6979 0.5871 0.2191 0.056 Uiso calc R 1 . .
    C C3 0.8433(3) 0.65126(15) 0.27172(18) 0.0552(7) Uani d . 1 . .
    H H3 0.8149 0.6985 0.2823 0.066 Uiso calc R 1 . .
    C C4 0.9549(3) 0.62980(15) 0.28746(17) 0.0533(7) Uani d . 1 . .
    H H4 1.017 0.66 0.3114 0.064 Uiso calc R 1 . .
    C C5 1.0655(2) 0.51222(14) 0.27953(17) 0.0467(7) Uani d . 1 . .
    H H5A 1.1321 0.5449 0.2907 0.056 Uiso calc R 1 . .
    H H5B 1.0727 0.483 0.2201 0.056 Uiso calc R 1 . .
    C C6 1.0659(2) 0.46056(14) 0.36869(17) 0.0432(6) Uani d . 1 . .
    C C7 1.1807(2) 0.38299(17) 0.4809(2) 0.0665(8) Uani d . 1 . .
    H H7B 1.124 0.3436 0.4684 0.08 Uiso calc R 1 . .
    H H7A 1.1667 0.4091 0.5412 0.08 Uiso calc R 1 . .
    C C8 1.2984(2) 0.35156(16) 0.4935(2) 0.0660(8) Uani d . 1 . .
    H H8A 1.3145 0.3306 0.4312 0.099 Uiso calc R 1 . .
    H H8B 1.304 0.3135 0.5439 0.099 Uiso calc R 1 . .
    H H8C 1.3534 0.3901 0.5137 0.099 Uiso calc R 1 . .
    C C9 0.82955(19) 0.45262(13) 0.19813(15) 0.0356(6) Uani d . 1 . .
    H H9 0.8958 0.4221 0.2256 0.043 Uiso calc R 1 . .
    C C10 0.7211(2) 0.42272(13) 0.23900(17) 0.0403(6) Uani d . 1 . .
    C C11 0.6458(2) 0.39249(15) 0.40046(18) 0.0527(7) Uani d . 1 . .
    C C12 0.7029(3) 0.39672(19) 0.50841(19) 0.0840(11) Uani d . 1 . .
    H H12A 0.7671 0.3629 0.5179 0.126 Uiso calc R 1 . .
    H H12B 0.6477 0.3835 0.5526 0.126 Uiso calc R 1 . .
    H H12C 0.7299 0.4464 0.5229 0.126 Uiso calc R 1 . .
    C C13 0.5479(3) 0.44855(17) 0.3815(2) 0.0737(9) Uani d . 1 . .
    H H13A 0.5786 0.4979 0.3912 0.111 Uiso calc R 1 . .
    H H13B 0.4927 0.4398 0.4274 0.111 Uiso calc R 1 . .
    H H13C 0.5106 0.4434 0.3141 0.111 Uiso calc R 1 . .
    C C14 0.6037(3) 0.31320(15) 0.3773(2) 0.0644(8) Uani d . 1 . .
    H H14A 0.5704 0.31 0.3084 0.097 Uiso calc R 1 . .
    H H14B 0.5464 0.3003 0.4196 0.097 Uiso calc R 1 . .
    H H14C 0.6678 0.2795 0.3893 0.097 Uiso calc R 1 . .
    C C15 0.78195(19) 0.50735(12) 0.02338(15) 0.0328(5) Uani d . 1 . .
    C C16 0.6698(2) 0.51517(13) -0.02031(16) 0.0377(6) Uani d . 1 . .
    H H16 0.6142 0.4808 -0.007 0.045 Uiso calc R 1 . .
    C C17 0.6393(2) 0.57413(14) -0.08427(17) 0.0446(6) Uani d . 1 . .
    H H17 0.5637 0.5792 -0.1154 0.054 Uiso calc R 1 . .
    C C18 0.7226(2) 0.62508(14) -0.10092(16) 0.0436(6) Uani d . 1 . .
    C C19 0.8354(2) 0.61903(14) -0.05585(17) 0.0449(6) Uani d . 1 . .
    H H19 0.8903 0.6545 -0.0673 0.054 Uiso calc R 1 . .
    C C20 0.8652(2) 0.55931(13) 0.00659(16) 0.0394(6) Uani d . 1 . .
    H H20 0.9408 0.554 0.0373 0.047 Uiso calc R 1 . .
    C C21 0.80952(19) 0.37438(14) 0.05223(17) 0.0389(6) Uani d . 1 . .
    C C22 0.7777(2) 0.36402(13) -0.06085(17) 0.0405(6) Uani d . 1 . .
    C C23 0.6628(2) 0.33239(13) -0.09648(17) 0.0387(6) Uani d . 1 . .
    C C24 0.5853(2) 0.31256(14) -0.03116(19) 0.0481(7) Uani d . 1 . .
    H H24 0.6041 0.3202 0.0373 0.058 Uiso calc R 1 . .
    C C25 0.4805(2) 0.28161(16) -0.0678(2) 0.0592(8) Uani d . 1 . .
    H H25 0.4284 0.2686 -0.0239 0.071 Uiso calc R 1 . .
    C C26 0.4525(3) 0.26983(16) -0.1685(2) 0.0647(8) Uani d . 1 . .
    H H26 0.3824 0.2476 -0.1926 0.078 Uiso calc R 1 . .
    C C27 0.5275(3) 0.29064(18) -0.2337(2) 0.0677(9) Uani d . 1 . .
    H H27 0.5077 0.2836 -0.3022 0.081 Uiso calc R 1 . .
    C C28 0.6322(2) 0.32200(16) -0.19809(19) 0.0563(7) Uani d . 1 . .
    H H28 0.6827 0.3363 -0.2427 0.068 Uiso calc R 1 . .
    N N1 0.96215(18) 0.55629(11) 0.26258(13) 0.0420(5) Uani d . 1 . .
    N N2 0.73697(18) 0.41127(12) 0.33778(14) 0.0479(6) Uani d . 1 . .
    H H1 0.8065 0.4152 0.3676 0.058 Uiso calc R 1 . .
    N N3 0.81423(15) 0.44477(10) 0.08742(13) 0.0355(5) Uani d . 1 . .
    O O1 0.98294(16) 0.44578(10) 0.40912(12) 0.0541(5) Uani d . 1 . .
    O O2 1.17079(15) 0.43440(10) 0.39589(12) 0.0526(5) Uani d . 1 . .
    O O3 0.63055(14) 0.41228(10) 0.18436(11) 0.0493(4) Uani d . 1 . .
    O O4 0.83230(15) 0.31985(9) 0.10509(12) 0.0515(5) Uani d . 1 . .
    O O5 0.85012(15) 0.37803(10) -0.11564(12) 0.0549(5) Uani d . 1 . .
loop_
    _atom_site_aniso_label
    _atom_site_aniso_U_11
    _atom_site_aniso_U_22
    _atom_site_aniso_U_33
    _atom_site_aniso_U_12
    _atom_site_aniso_U_13
    _atom_site_aniso_U_23
    Br1 0.0898(3) 0.04937(19) 0.0697(2) 0.01077(17) 0.00284(17) 0.02204(15)
    C1 0.0429(16) 0.0387(14) 0.0316(13) -0.0043(13) -0.0016(11) 0.0022(11)
    C2 0.0557(18) 0.0452(16) 0.0384(14) -0.0001(14) 0.0023(12) 0.0015(12)
    C3 0.081(2) 0.0364(16) 0.0478(16) -0.0010(16) 0.0084(15) 0.0010(13)
    C4 0.076(2) 0.0399(16) 0.0429(15) -0.0219(15) 0.0035(14) 0.0025(12)
    C5 0.0469(17) 0.0518(17) 0.0394(14) -0.0152(14) -0.0023(12) 0.0049(12)
    C6 0.0448(18) 0.0438(16) 0.0380(14) -0.0120(14) -0.0066(13) -0.0004(12)
    C7 0.057(2) 0.066(2) 0.0742(19) -0.0068(16) -0.0008(15) 0.0323(17)
    C8 0.062(2) 0.0514(18) 0.082(2) -0.0002(16) -0.0024(15) 0.0152(16)
    C9 0.0368(15) 0.0379(14) 0.0306(13) -0.0007(11) -0.0022(10) -0.0003(10)
    C10 0.0466(17) 0.0356(14) 0.0382(15) -0.0044(12) 0.0031(12) -0.0032(11)
    C11 0.068(2) 0.0486(17) 0.0437(15) -0.0187(15) 0.0173(13) -0.0089(13)
    C12 0.124(3) 0.088(3) 0.0425(17) -0.040(2) 0.0212(17) -0.0081(16)
    C13 0.091(3) 0.0553(19) 0.084(2) -0.0089(18) 0.0465(18) -0.0154(17)
    C14 0.081(2) 0.0512(18) 0.0652(19) -0.0157(16) 0.0241(16) -0.0086(14)
    C15 0.0346(15) 0.0345(13) 0.0283(12) 0.0014(11) 0.0009(10) -0.0007(10)
    C16 0.0365(16) 0.0388(14) 0.0369(13) -0.0008(11) 0.0021(11) -0.0005(11)
    C17 0.0414(16) 0.0472(16) 0.0431(14) 0.0068(13) -0.0027(11) 0.0003(13)
    C18 0.0522(18) 0.0384(15) 0.0399(14) 0.0056(13) 0.0043(12) 0.0055(12)
    C19 0.0489(18) 0.0400(15) 0.0468(15) -0.0070(13) 0.0095(12) 0.0016(12)
    C20 0.0353(15) 0.0421(15) 0.0399(14) 0.0011(12) 0.0012(11) 0.0001(12)
    C21 0.0340(15) 0.0404(15) 0.0406(14) 0.0002(12) -0.0011(11) -0.0007(12)
    C22 0.0484(17) 0.0330(14) 0.0398(14) 0.0060(12) 0.0040(12) -0.0015(11)
    C23 0.0409(16) 0.0335(14) 0.0399(14) 0.0058(12) -0.0020(12) -0.0076(11)
    C24 0.0498(18) 0.0460(17) 0.0472(16) 0.0023(13) 0.0007(13) -0.0084(12)
    C25 0.0486(18) 0.0570(19) 0.071(2) -0.0040(15) 0.0058(15) -0.0129(15)
    C26 0.0471(19) 0.059(2) 0.083(2) 0.0073(15) -0.0148(17) -0.0252(17)
    C27 0.056(2) 0.089(2) 0.0525(18) 0.0081(18) -0.0132(16) -0.0246(17)
    C28 0.0539(19) 0.068(2) 0.0448(16) 0.0059(15) -0.0004(13) -0.0126(14)
    N1 0.0485(14) 0.0392(12) 0.0361(11) -0.0104(11) -0.0027(9) 0.0031(9)
    N2 0.0511(14) 0.0567(14) 0.0351(12) -0.0170(11) 0.0024(9) -0.0014(10)
    N3 0.0380(12) 0.0343(11) 0.0326(10) -0.0010(9) -0.0020(8) -0.0003(9)
    O1 0.0468(12) 0.0684(13) 0.0452(10) -0.0127(10) -0.0012(9) 0.0141(9)
    O2 0.0476(12) 0.0515(11) 0.0571(11) -0.0090(9) 0.0007(9) 0.0161(9)
    O3 0.0387(11) 0.0630(12) 0.0442(10) -0.0074(9) -0.0022(8) -0.0044(8)
    O4 0.0670(13) 0.0364(10) 0.0467(10) 0.0033(9) -0.0097(9) 0.0027(8)
    O5 0.0546(12) 0.0659(13) 0.0456(10) -0.0043(10) 0.0113(9) -0.0064(9)
_geom_special_details
;
All esds (except the esd in the dihedral angle between two l.s. planes)
are estimated using the full covariance matrix.  The cell esds are taken
into account individually in the estimation of esds in distances, angles
and torsion angles; correlations between esds in cell parameters are only
used when they are defined by crystal symmetry.  An approximate (isotropic)
treatment of cell esds is used for estimating esds involving l.s. planes.
;
loop_
    _geom_bond_atom_site_label_1
    _geom_bond_atom_site_label_2
    _geom_bond_site_symmetry_2
    _geom_bond_distance
    _geom_bond_publ_flag
    Br1 C18 . 1.893(2) ?
    C1 C2 . 1.365(3) ?
    C1 N1 . 1.373(3) ?
    C1 C9 . 1.489(3) ?
    C2 C3 . 1.410(3) ?
    C2 H2 . 0.93 ?
    C3 C4 . 1.347(4) ?
    C3 H3 . 0.93 ?
    C4 N1 . 1.370(3) ?
    C4 H4 . 0.93 ?
    C5 N1 . 1.436(3) ?
    C5 C6 . 1.518(3) ?
    C5 H5A . 0.97 ?
    C5 H5B . 0.97 ?
    C6 O1 . 1.198(3) ?
    C6 O2 . 1.318(3) ?
    C7 O2 . 1.465(3) ?
    C7 C8 . 1.473(4) ?
    C7 H7B . 0.97 ?
    C7 H7A . 0.97 ?
    C8 H8A . 0.96 ?
    C8 H8B . 0.96 ?
    C8 H8C . 0.96 ?
    C9 N3 . 1.485(3) ?
    C9 C10 . 1.539(3) ?
    C9 H9 . 0.98 ?
    C10 O3 . 1.221(3) ?
    C10 N2 . 1.335(3) ?
    C11 N2 . 1.479(3) ?
    C11 C13 . 1.520(4) ?
    C11 C12 . 1.521(4) ?
    C11 C14 . 1.528(3) ?
    C12 H12A . 0.96 ?
    C12 H12B . 0.96 ?
    C12 H12C . 0.96 ?
    C13 H13A . 0.96 ?
    C13 H13B . 0.96 ?
    C13 H13C . 0.96 ?
    C14 H14A . 0.96 ?
    C14 H14B . 0.96 ?
    C14 H14C . 0.96 ?
    C15 C16 . 1.370(3) ?
    C15 C20 . 1.387(3) ?
    C15 N3 . 1.439(3) ?
    C16 C17 . 1.384(3) ?
    C16 H16 . 0.93 ?
    C17 C18 . 1.375(3) ?
    C17 H17 . 0.93 ?
    C18 C19 . 1.380(3) ?
    C19 C20 . 1.381(3) ?
    C19 H19 . 0.93 ?
    C20 H20 . 0.93 ?
    C21 O4 . 1.221(3) ?
    C21 N3 . 1.351(3) ?
    C21 C22 . 1.532(3) ?
    C22 O5 . 1.216(3) ?
    C22 C23 . 1.477(3) ?
    C23 C28 . 1.382(3) ?
    C23 C24 . 1.386(3) ?
    C24 C25 . 1.375(4) ?
    C24 H24 . 0.93 ?
    C25 C26 . 1.371(4) ?
    C25 H25 . 0.93 ?
    C26 C27 . 1.368(4) ?
    C26 H26 . 0.93 ?
    C27 C28 . 1.373(4) ?
    C27 H27 . 0.93 ?
    C28 H28 . 0.93 ?
    N2 H1 . 0.86 ?
loop_
    _geom_angle_atom_site_label_1
    _geom_angle_atom_site_label_2
    _geom_angle_atom_site_label_3
    _geom_angle_site_symmetry_1
    _geom_angle_site_symmetry_3
    _geom_angle
    _geom_angle_publ_flag
    C2 C1 N1 . . 107.7(2) ?
    C2 C1 C9 . . 130.1(2) ?
    N1 C1 C9 . . 122.2(2) ?
    C1 C2 C3 . . 107.7(2) ?
    C1 C2 H2 . . 126.1 ?
    C3 C2 H2 . . 126.1 ?
    C4 C3 C2 . . 107.2(3) ?
    C4 C3 H3 . . 126.4 ?
    C2 C3 H3 . . 126.4 ?
    C3 C4 N1 . . 109.1(2) ?
    C3 C4 H4 . . 125.5 ?
    N1 C4 H4 . . 125.5 ?
    N1 C5 C6 . . 112.4(2) ?
    N1 C5 H5A . . 109.1 ?
    C6 C5 H5A . . 109.1 ?
    N1 C5 H5B . . 109.1 ?
    C6 C5 H5B . . 109.1 ?
    H5A C5 H5B . . 107.9 ?
    O1 C6 O2 . . 124.6(2) ?
    O1 C6 C5 . . 125.1(2) ?
    O2 C6 C5 . . 110.3(2) ?
    O2 C7 C8 . . 108.2(2) ?
    O2 C7 H7B . . 110.1 ?
    C8 C7 H7B . . 110.1 ?
    O2 C7 H7A . . 110.1 ?
    C8 C7 H7A . . 110.1 ?
    H7B C7 H7A . . 108.4 ?
    C7 C8 H8A . . 109.5 ?
    C7 C8 H8B . . 109.5 ?
    H8A C8 H8B . . 109.5 ?
    C7 C8 H8C . . 109.5 ?
    H8A C8 H8C . . 109.5 ?
    H8B C8 H8C . . 109.5 ?
    N3 C9 C1 . . 112.66(18) ?
    N3 C9 C10 . . 109.08(17) ?
    C1 C9 C10 . . 110.28(18) ?
    N3 C9 H9 . . 108.2 ?
    C1 C9 H9 . . 108.2 ?
    C10 C9 H9 . . 108.2 ?
    O3 C10 N2 . . 125.1(2) ?
    O3 C10 C9 . . 121.6(2) ?
    N2 C10 C9 . . 113.2(2) ?
    N2 C11 C13 . . 109.4(2) ?
    N2 C11 C12 . . 106.0(2) ?
    C13 C11 C12 . . 110.7(2) ?
    N2 C11 C14 . . 109.4(2) ?
    C13 C11 C14 . . 111.8(2) ?
    C12 C11 C14 . . 109.4(2) ?
    C11 C12 H12A . . 109.5 ?
    C11 C12 H12B . . 109.5 ?
    H12A C12 H12B . . 109.5 ?
    C11 C12 H12C . . 109.5 ?
    H12A C12 H12C . . 109.5 ?
    H12B C12 H12C . . 109.5 ?
    C11 C13 H13A . . 109.5 ?
    C11 C13 H13B . . 109.5 ?
    H13A C13 H13B . . 109.5 ?
    C11 C13 H13C . . 109.5 ?
    H13A C13 H13C . . 109.5 ?
    H13B C13 H13C . . 109.5 ?
    C11 C14 H14A . . 109.5 ?
    C11 C14 H14B . . 109.5 ?
    H14A C14 H14B . . 109.5 ?
    C11 C14 H14C . . 109.5 ?
    H14A C14 H14C . . 109.5 ?
    H14B C14 H14C . . 109.5 ?
    C16 C15 C20 . . 120.6(2) ?
    C16 C15 N3 . . 120.0(2) ?
    C20 C15 N3 . . 119.4(2) ?
    C15 C16 C17 . . 120.1(2) ?
    C15 C16 H16 . . 120.0 ?
    C17 C16 H16 . . 120.0 ?
    C18 C17 C16 . . 118.8(2) ?
    C18 C17 H17 . . 120.6 ?
    C16 C17 H17 . . 120.6 ?
    C17 C18 C19 . . 121.9(2) ?
    C17 C18 Br1 . . 118.99(19) ?
    C19 C18 Br1 . . 119.08(19) ?
    C18 C19 C20 . . 118.7(2) ?
    C18 C19 H19 . . 120.7 ?
    C20 C19 H19 . . 120.7 ?
    C19 C20 C15 . . 119.8(2) ?
    C19 C20 H20 . . 120.1 ?
    C15 C20 H20 . . 120.1 ?
    O4 C21 N3 . . 123.6(2) ?
    O4 C21 C22 . . 119.2(2) ?
    N3 C21 C22 . . 117.2(2) ?
    O5 C22 C23 . . 123.6(2) ?
    O5 C22 C21 . . 118.6(2) ?
    C23 C22 C21 . . 117.6(2) ?
    C28 C23 C24 . . 119.1(2) ?
    C28 C23 C22 . . 118.8(2) ?
    C24 C23 C22 . . 122.1(2) ?
    C25 C24 C23 . . 119.9(2) ?
    C25 C24 H24 . . 120.1 ?
    C23 C24 H24 . . 120.1 ?
    C26 C25 C24 . . 120.4(3) ?
    C26 C25 H25 . . 119.8 ?
    C24 C25 H25 . . 119.8 ?
    C27 C26 C25 . . 120.1(3) ?
    C27 C26 H26 . . 119.9 ?
    C25 C26 H26 . . 119.9 ?
    C26 C27 C28 . . 120.0(3) ?
    C26 C27 H27 . . 120.0 ?
    C28 C27 H27 . . 120.0 ?
    C27 C28 C23 . . 120.5(3) ?
    C27 C28 H28 . . 119.8 ?
    C23 C28 H28 . . 119.8 ?
    C4 N1 C1 . . 108.3(2) ?
    C4 N1 C5 . . 124.8(2) ?
    C1 N1 C5 . . 126.4(2) ?
    C10 N2 C11 . . 125.8(2) ?
    C10 N2 H1 . . 117.1 ?
    C11 N2 H1 . . 117.1 ?
    C21 N3 C15 . . 121.87(18) ?
    C21 N3 C9 . . 115.81(18) ?
    C15 N3 C9 . . 121.04(17) ?
    C6 O2 C7 . . 114.86(19) ?
loop_
    _geom_torsion_atom_site_label_1
    _geom_torsion_atom_site_label_2
    _geom_torsion_atom_site_label_3
    _geom_torsion_atom_site_label_4
    _geom_torsion_site_symmetry_1
    _geom_torsion_site_symmetry_2
    _geom_torsion_site_symmetry_3
    _geom_torsion_site_symmetry_4
    _geom_torsion
    _geom_torsion_publ_flag
    N1 C1 C2 C3 . . . . -0.3(3) ?
    C9 C1 C2 C3 . . . . -179.3(2) ?
    C1 C2 C3 C4 . . . . -0.1(3) ?
    C2 C3 C4 N1 . . . . 0.4(3) ?
    N1 C5 C6 O1 . . . . 14.3(3) ?
    N1 C5 C6 O2 . . . . -165.40(19) ?
    C2 C1 C9 N3 . . . . 79.9(3) ?
    N1 C1 C9 N3 . . . . -99.0(2) ?
    C2 C1 C9 C10 . . . . -42.2(3) ?
    N1 C1 C9 C10 . . . . 138.9(2) ?
    N3 C9 C10 O3 . . . . -15.8(3) ?
    C1 C9 C10 O3 . . . . 108.4(2) ?
    N3 C9 C10 N2 . . . . 165.23(19) ?
    C1 C9 C10 N2 . . . . -70.6(3) ?
    C20 C15 C16 C17 . . . . 1.9(3) ?
    N3 C15 C16 C17 . . . . -178.1(2) ?
    C15 C16 C17 C18 . . . . -1.5(3) ?
    C16 C17 C18 C19 . . . . 0.0(4) ?
    C16 C17 C18 Br1 . . . . -179.23(17) ?
    C17 C18 C19 C20 . . . . 1.0(4) ?
    Br1 C18 C19 C20 . . . . -179.78(17) ?
    C18 C19 C20 C15 . . . . -0.5(3) ?
    C16 C15 C20 C19 . . . . -0.9(3) ?
    N3 C15 C20 C19 . . . . 179.1(2) ?
    O4 C21 C22 O5 . . . . -102.8(3) ?
    N3 C21 C22 O5 . . . . 75.1(3) ?
    O4 C21 C22 C23 . . . . 73.0(3) ?
    N3 C21 C22 C23 . . . . -109.1(2) ?
    O5 C22 C23 C28 . . . . -4.0(4) ?
    C21 C22 C23 C28 . . . . -179.6(2) ?
    O5 C22 C23 C24 . . . . 175.7(2) ?
    C21 C22 C23 C24 . . . . 0.1(3) ?
    C28 C23 C24 C25 . . . . 1.3(4) ?
    C22 C23 C24 C25 . . . . -178.4(2) ?
    C23 C24 C25 C26 . . . . 0.4(4) ?
    C24 C25 C26 C27 . . . . -1.7(4) ?
    C25 C26 C27 C28 . . . . 1.3(5) ?
    C26 C27 C28 C23 . . . . 0.4(4) ?
    C24 C23 C28 C27 . . . . -1.7(4) ?
    C22 C23 C28 C27 . . . . 178.0(3) ?
    C3 C4 N1 C1 . . . . -0.6(3) ?
    C3 C4 N1 C5 . . . . -173.0(2) ?
    C2 C1 N1 C4 . . . . 0.5(2) ?
    C9 C1 N1 C4 . . . . 179.64(19) ?
    C2 C1 N1 C5 . . . . 172.8(2) ?
    C9 C1 N1 C5 . . . . -8.0(3) ?
    C6 C5 N1 C4 . . . . 103.3(3) ?
    C6 C5 N1 C1 . . . . -67.8(3) ?
    O3 C10 N2 C11 . . . . -7.5(4) ?
    C9 C10 N2 C11 . . . . 171.4(2) ?
    C13 C11 N2 C10 . . . . -52.2(3) ?
    C12 C11 N2 C10 . . . . -171.6(2) ?
    C14 C11 N2 C10 . . . . 70.6(3) ?
    O4 C21 N3 C15 . . . . -177.3(2) ?
    C22 C21 N3 C15 . . . . 4.8(3) ?
    O4 C21 N3 C9 . . . . -10.1(3) ?
    C22 C21 N3 C9 . . . . 172.03(19) ?
    C16 C15 N3 C21 . . . . 64.9(3) ?
    C20 C15 N3 C21 . . . . -115.1(2) ?
    C16 C15 N3 C9 . . . . -101.6(2) ?
    C20 C15 N3 C9 . . . . 78.4(3) ?
    C1 C9 N3 C21 . . . . 171.0(2) ?
    C10 C9 N3 C21 . . . . -66.2(2) ?
    C1 C9 N3 C15 . . . . -21.7(3) ?
    C10 C9 N3 C15 . . . . 101.1(2) ?
    O1 C6 O2 C7 . . . . 1.0(3) ?
    C5 C6 O2 C7 . . . . -179.3(2) ?
    C8 C7 O2 C6 . . . . 172.8(2) ?
loop_
    _geom_hbond_atom_site_label_D
    _geom_hbond_atom_site_label_H
    _geom_hbond_atom_site_label_A
    _geom_hbond_site_symmetry_A
    _geom_hbond_distance_DH
    _geom_hbond_distance_HA
    _geom_hbond_distance_DA
    _geom_hbond_angle_DHA
    N2 H1 O1 . 0.86 2.13 2.970(3) 164
    C14 H24 O3 . 0.93 2.57 3.199(3) 148
    C8 H8B O4 4_666 0.96 2.55 3.432(3) 154
    C17 H17 O3 3_665 0.93 2.34 3.269(3) 176
    C7 H7A Cg1 3_766 0.97 2.86 3.697(3) 151
