# Supplementary material for: Crystal structure of ethyl 2-(2-{1-[N-(4-bromo­phen­yl)-2-oxo-2-phenyl­acetamido]-2-tert-butyl­amino-2-oxo­ethyl}-1H-pyrrol-1-yl)acetate
Source: Acta Crystallogr E Crystallogr Commun. 2015 Dec 12;71(Pt 12):o1049–50. doi: 10.1107/S2056989015023592 (PMC4719973; doi:10.1107/S2056989015023592)
Supplement: Supplementary file 2 [file e-71-o1049-Isup2.hkl]

# 
# h,k,l, Fc-squared, Fo-squared, sigma(Fo-squared) and status flag 
# 
data_I
_shelx_title ' Prasad0942_0m in P2(1)/n' 
_shelx_refln_list_code          4 
_shelx_F_calc_maximum      247.41 
_exptl_crystal_F_000      1176.00 
_reflns_d_resolution_high  0.8400 
 
loop_ 
 _symmetry_equiv_pos_as_xyz 
 'x, y, z' 
 '-x+1/2, y+1/2, -z+1/2' 
 '-x, -y, -z' 
 'x-1/2, -y-1/2, z-1/2' 
 
_cell_length_a    11.6555 
_cell_length_b    17.9971 
_cell_length_c    13.4631 
_cell_angle_alpha  90.000 
_cell_angle_beta   97.351 
_cell_angle_gamma  90.000 
 
_shelx_F_squared_multiplier     1.000 
 
loop_ 
 _refln_index_h 
 _refln_index_k 
 _refln_index_l 
 _refln_F_squared_calc 
 _refln_F_squared_meas 
 _refln_F_squared_sigma 
 _refln_observed_status 
   2   0   0    40309.27    42992.12   2708.69 o 
   4   0   0     3678.91     3561.25    145.04 o 
   6   0   0    22199.82    21806.96    878.09 o 
   8   0   0     3235.51     3397.20    162.95 o 
  10   0   0      338.41      285.56     29.08 o 
  12   0   0       16.18       10.30     38.69 o 
   1   1   0     5705.11     4885.49    227.75 o 
   2   1   0       46.56       44.67      3.15 o 
   3   1   0       44.72       43.08      3.99 o 
   4   1   0    12562.69    11794.36    372.89 o 
   5   1   0     1367.26     1403.75     46.10 o 
   6   1   0     3706.62     3698.83    114.17 o 
   7   1   0        1.64       -4.94      8.69 o 
   8   1   0       85.70      115.43     16.87 o 
   9   1   0      607.98      591.98     29.69 o 
  10   1   0      396.00      419.56     21.62 o 
  11   1   0       27.56       15.78     15.85 o 
  12   1   0      200.77      220.11     29.62 o 
  13   1   0        2.44       22.02     20.60 o 
   0   2   0     2733.93     2566.60    112.07 o 
   1   2   0      197.95      197.11      8.19 o 
   2   2   0       41.43       50.91      5.89 o 
   3   2   0      206.42      271.61     12.07 o 
   4   2   0      112.31       90.55      6.52 o 
   5   2   0       26.46       16.25      5.62 o 
   6   2   0      769.66      615.08     30.66 o 
   7   2   0     1833.59     1875.34     60.49 o 
   8   2   0      473.27      451.07     20.53 o 
   9   2   0      214.86      212.17     20.24 o 
  10   2   0      308.80      270.16     17.60 o 
  11   2   0       12.29       61.92     18.10 o 
  12   2   0       18.78        5.17     37.71 o 
  13   2   0        0.65       22.51     20.63 o 
   1   3   0    21560.12    22210.22    674.55 o 
   2   3   0    18248.71    18690.01    554.19 o 
   3   3   0     2720.64     2643.47     80.88 o 
   4   3   0     2510.94     2430.36     75.25 o 
   5   3   0     1153.74     1112.04     36.84 o 
   6   3   0     1209.22     1336.06     44.19 o 
   7   3   0      276.64      287.64     13.57 o 
   8   3   0      323.73      332.29     18.06 o 
   9   3   0       18.67       16.81     21.16 o 
  10   3   0        5.78       -5.49     23.63 o 
  11   3   0       14.82       11.59     13.99 o 
  12   3   0       57.97       65.59     21.09 o 
  13   3   0        0.21       18.87     47.82 o 
   0   4   0     6364.91     7527.99    332.58 o 
   1   4   0     3161.60     3075.43    104.12 o 
   2   4   0    16277.05    16082.69    458.18 o 
   3   4   0     7731.67     7663.52    226.60 o 
   4   4   0      451.84      446.36     17.87 o 
   5   4   0       16.21       12.59     11.31 o 
   6   4   0       18.82        3.22     13.33 o 
   7   4   0     1553.31     1450.35     54.40 o 
   8   4   0      592.42      632.05     27.10 o 
   9   4   0      389.50      373.99     19.77 o 
  10   4   0       29.26       16.03     13.87 o 
  11   4   0      133.18      119.34     15.60 o 
  12   4   0        6.36        5.30     26.01 o 
  13   4   0       47.86       56.15     22.28 o 
   1   5   0    12488.84    13206.22    399.34 o 
   2   5   0      214.86      201.91      7.97 o 
   3   5   0     5024.64     4548.52    130.10 o 
   4   5   0       24.60       13.64      8.39 o 
   5   5   0     4648.86     4684.75    144.41 o 
   6   5   0      118.06      130.01     14.16 o 
   7   5   0       73.16       66.78     10.39 o 
   8   5   0      434.33      417.11     26.38 o 
   9   5   0     1100.31     1029.02     43.85 o 
  10   5   0      376.32      361.49     20.71 o 
  11   5   0     1002.50      989.02     86.03 o 
  12   5   0      231.97      198.61     33.67 o 
  13   5   0      116.22      136.22     25.13 o 
   0   6   0     1158.83     1155.76     53.00 o 
   1   6   0     8047.21     8305.17    250.71 o 
   2   6   0        4.98       -7.77      7.77 o 
   3   6   0      708.36      641.07     20.24 o 
   4   6   0     1296.01     1202.90     38.44 o 
   5   6   0     2691.08     2453.40     73.06 o 
   6   6   0       10.31        9.35      7.90 o 
   7   6   0     1045.29     1169.94     52.41 o 
   8   6   0      409.49      374.50     18.69 o 
   9   6   0       10.73       27.72     20.38 o 
  10   6   0       13.35       -1.13     12.61 o 
  11   6   0       44.05       52.35     14.79 o 
  12   6   0      106.61      127.62     27.51 o 
  13   6   0       24.09       17.99     36.89 o 
   1   7   0     8602.52     9199.69    278.46 o 
   2   7   0        4.89        6.43      4.03 o 
   3   7   0     3555.62     3442.60     99.03 o 
   4   7   0     6248.69     6269.71    178.33 o 
   5   7   0     1068.69     1049.77     37.50 o 
   6   7   0      305.52      302.41     18.40 o 
   7   7   0      186.32      199.34     20.24 o 
   8   7   0      181.30      180.86     12.74 o 
   9   7   0       13.64        4.65     16.36 o 
  10   7   0      146.59      178.98     16.18 o 
  11   7   0       45.57       31.96     28.62 o 
  12   7   0       95.74      137.54     24.80 o 
   0   8   0    11652.16    12619.89    511.10 o 
   1   8   0     1542.43     1577.72     64.77 o 
   2   8   0      236.88      276.22     24.93 o 
   3   8   0      239.17      204.52     13.56 o 
   4   8   0     1086.97      962.97     38.86 o 
   5   8   0      237.90      218.06     11.41 o 
   6   8   0     1504.84     1415.75     50.10 o 
   7   8   0     2264.85     2318.45     91.39 o 
   8   8   0       18.09       26.55     14.29 o 
   9   8   0      399.35      381.57     20.88 o 
  10   8   0        1.17       13.00     25.78 o 
  11   8   0        1.92       -2.65     36.96 o 
  12   8   0       29.86       18.38     48.73 o 
   1   9   0     3873.71     4226.88    121.34 o 
   2   9   0       35.89       29.36      8.32 o 
   3   9   0      921.30      995.87     31.45 o 
   4   9   0      593.33      501.16     33.00 o 
   5   9   0     2569.88     2409.29     92.29 o 
   6   9   0        4.76        2.17     18.87 o 
   7   9   0      238.98      258.14     21.38 o 
   8   9   0      942.16      927.09     52.75 o 
   9   9   0      240.73      280.97     26.82 o 
  10   9   0      529.61      481.55     32.58 o 
  11   9   0       77.68       81.61     16.30 o 
  12   9   0       32.05       58.24     23.53 o 
   0  10   0     2720.86     2607.97    107.97 o 
   1  10   0     4143.78     4370.42    125.85 o 
   2  10   0     3796.26     3889.82    112.81 o 
   3  10   0        6.10       13.72      7.30 o 
   4  10   0      241.83      260.04     13.72 o 
   5  10   0        2.39       -5.26     18.64 o 
   6  10   0      132.74      122.12     12.13 o 
   7  10   0      273.89      253.21     29.58 o 
   8  10   0       65.37       84.23     29.26 o 
   9  10   0       39.79       58.36     13.62 o 
  10  10   0       51.74       28.39     20.51 o 
  11  10   0        0.16        9.40     28.89 o 
  12  10   0       14.33       18.72     34.43 o 
   1  11   0     2155.38     2377.07     70.22 o 
   2  11   0     2742.86     2599.01     76.73 o 
   3  11   0     1544.82     1510.33     48.48 o 
   4  11   0     3156.06     3037.74    130.01 o 
   5  11   0      193.90      209.13     23.32 o 
   6  11   0      391.51      379.49     18.76 o 
   7  11   0      476.19      493.99     70.76 o 
   8  11   0       87.11      118.37     14.21 o 
   9  11   0       62.95       49.13     21.40 o 
  10  11   0      180.68      196.06     40.72 o 
  11  11   0        2.75       19.15     38.34 o 
   0  12   0     5711.85     6120.22    249.12 o 
   1  12   0      332.03      386.72     27.77 o 
   2  12   0       77.08      105.15     20.97 o 
   3  12   0     1314.65     1336.71     48.80 o 
   4  12   0       52.00       28.51      7.79 o 
   5  12   0        0.66       -5.71      9.06 o 
   6  12   0     1962.98     1927.22     90.10 o 
   7  12   0       41.52       48.24     23.50 o 
   8  12   0     1055.02     1042.24     91.93 o 
   9  12   0       70.55       43.99     13.87 o 
  10  12   0       16.34       13.28     14.69 o 
  11  12   0        1.32        0.38     25.85 o 
   1  13   0       93.32      102.19      8.60 o 
   2  13   0     2205.07     2240.87     70.06 o 
   3  13   0        6.54        3.95     10.07 o 
   4  13   0     4198.66     4147.61    169.72 o 
   5  13   0       89.15       77.20     10.19 o 
   6  13   0      221.47      219.14     15.91 o 
   7  13   0       65.49       47.18     12.05 o 
   8  13   0      114.02       70.90     13.32 o 
   9  13   0       50.08       47.78     15.44 o 
  10  13   0        9.90       38.33     46.73 o 
   0  14   0     1574.16     1654.72     73.37 o 
   1  14   0      227.64      234.85     12.96 o 
   2  14   0      677.82      715.00     46.99 o 
   3  14   0        1.53        1.55      9.86 o 
   4  14   0      501.78      460.01     19.32 o 
   5  14   0       81.98      120.02     21.87 o 
   6  14   0      104.85      120.53     14.59 o 
   7  14   0       13.58       -0.16     15.47 o 
   8  14   0      121.91       90.03     34.89 o 
   9  14   0       23.89       21.91     21.42 o 
  10  14   0      106.64      133.83     46.87 o 
   1  15   0        3.71        8.58     17.14 o 
   2  15   0      367.91      374.03     21.42 o 
   3  15   0      327.31      315.36     20.31 o 
   4  15   0       97.41      105.58     21.66 o 
   5  15   0       37.36       57.12     31.61 o 
   6  15   0       37.52       40.92     21.64 o 
   7  15   0        0.03        7.09     28.73 o 
   8  15   0       50.24       91.33     34.01 o 
   9  15   0       15.45       13.34     39.09 o 
   0  16   0      307.85      297.06     59.37 o 
   1  16   0     2325.62     2518.06     95.20 o 
   2  16   0       16.38       15.21     12.03 o 
   3  16   0       75.12       58.44     13.34 o 
   4  16   0       55.92       50.41     39.08 o 
   5  16   0     1320.65     1356.11    134.61 o 
   6  16   0        1.23      -10.44     15.06 o 
   7  16   0      790.44      821.58     94.09 o 
   8  16   0       15.21       44.96     66.73 o 
   9  16   0       43.16       17.35     26.96 o 
   1  17   0      601.20      596.68     31.26 o 
   2  17   0       56.53       50.60     24.27 o 
   3  17   0     1486.49     1630.42    103.39 o 
   4  17   0       32.62       39.37     47.28 o 
   5  17   0     1124.07     1154.69     55.52 o 
   6  17   0       58.97       37.45     55.01 o 
   7  17   0       13.24       25.07     44.97 o 
   8  17   0       70.64      113.98     29.39 o 
   0  18   0       23.11        0.96     19.70 o 
   1  18   0      577.13      559.12     29.81 o 
   2  18   0      101.20       75.87     15.16 o 
   3  18   0        6.39       16.95     35.93 o 
   4  18   0        4.75       24.67     39.96 o 
   5  18   0      102.51      130.17     36.68 o 
   6  18   0      177.08      197.55     39.19 o 
   7  18   0       71.26       78.76     30.33 o 
   1  19   0        9.80       13.87     22.24 o 
   2  19   0       17.15        3.41     14.80 o 
   3  19   0      202.66      225.79     20.09 o 
   4  19   0      227.17      207.41     25.05 o 
   5  19   0      263.32      272.18     37.46 o 
   6  19   0        0.86       18.17     75.49 o 
   0  20   0       41.75       47.22     22.27 o 
   1  20   0      578.73      573.45     31.88 o 
   2  20   0        7.91        4.31     46.89 o 
   3  20   0       57.35       58.29     24.31 o 
   4  20   0        1.61      -16.16     17.42 o 
   1  21   0       16.26       29.56     26.48 o 
   2  21   0       78.77       38.79     29.46 o 
 -13   0   1        9.52      -40.02     40.02 o 
 -11   0   1      541.90      532.24     48.92 o 
  -9   0   1      327.25      296.40     26.63 o 
  -7   0   1      201.55      195.31     25.03 o 
  -5   0   1     2758.90     2307.43    113.86 o 
  -3   0   1     7605.23     8266.74    332.84 o 
  -1   0   1     2912.98     2607.91    127.18 o 
   1   0   1     2982.54     3013.94    138.64 o 
   3   0   1     2173.29     1916.13     77.94 o 
   5   0   1     4500.54     4243.61    171.87 o 
   7   0   1     2243.41     2093.11     85.45 o 
   9   0   1     2471.83     2505.29    120.88 o 
  11   0   1        2.84      -14.25     42.03 o 
  13   0   1       30.00        2.47     29.43 o 
 -13   1   1        1.49       12.69     39.67 o 
 -12   1   1      180.68      191.28     35.94 o 
 -11   1   1       22.68       14.75     15.94 o 
 -10   1   1        0.50       -4.68     30.63 o 
  -9   1   1       74.51       36.02     13.72 o 
  -8   1   1      480.57      464.14     54.55 o 
  -7   1   1      165.99      159.19     10.47 o 
  -6   1   1        0.39       43.32     47.81 o 
  -5   1   1     4509.06     4280.12    130.81 o 
  -4   1   1       18.88       24.92     36.59 o 
  -3   1   1    11937.23    11485.55    324.78 o 
  -2   1   1    14506.81    14467.33    403.75 o 
  -1   1   1      666.85      705.72     22.58 o 
   0   1   1     4370.62     2225.39    226.14 o 
   1   1   1     2584.14     2908.73     89.24 o 
   2   1   1     3392.69     3542.00    110.28 o 
   3   1   1    14581.52    14268.02    409.49 o 
   4   1   1    12086.09    12341.29    353.43 o 
   5   1   1      256.03      216.22      8.37 o 
   6   1   1     1984.13     2020.83     59.04 o 
   7   1   1      235.27      268.62     11.81 o 
   8   1   1      613.95      601.90     24.80 o 
   9   1   1      214.49      218.68     18.71 o 
  10   1   1       32.66       33.04     14.51 o 
  11   1   1       22.15        4.25     29.39 o 
  12   1   1       71.66       66.56     22.96 o 
  13   1   1        2.01       -9.90     20.82 o 
 -13   2   1       62.27      107.16     31.51 o 
 -12   2   1       67.55       54.33     18.16 o 
 -11   2   1      127.34       83.25     52.42 o 
 -10   2   1        2.46      -19.27     19.27 o 
  -9   2   1        3.83       10.21     12.33 o 
  -8   2   1       54.56       37.71     26.45 o 
  -7   2   1     3216.32     3060.34    108.18 o 
  -6   2   1     3383.68     3155.35     97.67 o 
  -5   2   1     3390.72     3229.43     99.04 o 
  -4   2   1     9652.17     9327.76    280.24 o 
  -3   2   1     1453.95     1387.61     43.38 o 
  -2   2   1       35.24       27.82      2.75 o 
  -1   2   1    11491.13    12514.57    391.38 o 
   0   2   1     9251.99    12306.95    540.45 o 
   1   2   1    28648.67    31936.83   1055.51 o 
   2   2   1    35234.61    36053.71   1172.04 o 
   3   2   1     5502.27     5517.26    157.35 o 
   4   2   1     3487.79     3445.99    102.67 o 
   5   2   1      233.64      206.70     12.99 o 
   6   2   1      153.74      213.81     10.64 o 
   7   2   1      611.57      604.04     25.74 o 
   8   2   1      453.36      397.51     20.10 o 
   9   2   1       21.26       -4.93     26.60 o 
  10   2   1      438.62      455.50     23.00 o 
  11   2   1       58.94       59.65     14.86 o 
  12   2   1       41.55       47.91     19.85 o 
  13   2   1       20.17       -4.58     20.86 o 
 -13   3   1        0.15       13.06     39.66 o 
 -12   3   1       40.25       27.55     17.79 o 
 -11   3   1     1941.54     1968.23    154.83 o 
 -10   3   1      202.11      203.95     24.06 o 
  -9   3   1     2282.37     2241.94    102.94 o 
  -8   3   1      280.95      283.83     18.42 o 
  -7   3   1      839.92      746.49     38.64 o 
  -6   3   1      210.75      207.73     16.71 o 
  -5   3   1      177.37      200.01     11.51 o 
  -4   3   1     2063.19     1948.08     60.89 o 
  -3   3   1     5086.11     4824.86    136.29 o 
  -2   3   1     3591.88     3482.45    108.54 o 
  -1   3   1     1782.15     1873.94     59.53 o 
   0   3   1     5650.66     6705.94    220.45 o 
   1   3   1     9189.24    10365.37    539.10 o 
   2   3   1    13535.34    14136.83    466.63 o 
   3   3   1     3206.60     3191.76     90.69 o 
   4   3   1     2297.93     2265.09     76.29 o 
   5   3   1     3117.53     2882.91     96.82 o 
   6   3   1     2497.21     2487.90     84.55 o 
   7   3   1     1706.38     1628.52     53.59 o 
   8   3   1        8.99       -7.90     12.35 o 
   9   3   1        0.54      -14.10     15.26 o 
  10   3   1      627.01      667.23     41.97 o 
  11   3   1     1489.23     1594.02     68.10 o 
  12   3   1       91.09      128.15     17.36 o 
  13   3   1      120.38      138.45     24.25 o 
 -13   4   1        0.17      -17.38     25.88 o 
 -12   4   1       33.87       27.88     20.56 o 
 -11   4   1       40.46       18.74     21.15 o 
 -10   4   1      618.21      624.84     29.09 o 
  -9   4   1        0.93      -10.26     10.26 o 
  -8   4   1      636.83      636.43     39.95 o 
  -7   4   1       27.19        1.78     28.91 o 
  -6   4   1      182.46      155.94     11.88 o 
  -5   4   1      397.15      342.80     14.32 o 
  -4   4   1       17.00        7.68      4.95 o 
  -3   4   1     1877.02     1762.00     64.30 o 
  -2   4   1     4872.97     4871.00    151.48 o 
  -1   4   1      153.41      177.82      9.65 o 
   0   4   1     1866.72     2070.82     67.29 o 
   1   4   1    11766.60    12552.49    509.98 o 
   2   4   1      967.95      964.42     33.58 o 
   3   4   1     2422.83     2505.74     72.84 o 
   4   4   1      349.46      361.62     12.95 o 
   5   4   1     1482.12     1589.20     55.09 o 
   6   4   1      451.64      429.32     17.61 o 
   7   4   1      175.49      184.70     10.96 o 
   8   4   1     1483.83     1523.94     51.81 o 
   9   4   1      637.82      657.54     30.81 o 
  10   4   1       35.63        8.27     27.64 o 
  11   4   1       36.59       31.55     26.64 o 
  12   4   1        2.18       22.66     33.69 o 
  13   4   1        1.69      -11.01     41.19 o 
 -13   5   1       27.44       27.27     20.94 o 
 -12   5   1       30.43       65.63     33.99 o 
 -11   5   1        6.60      -20.79     24.49 o 
 -10   5   1      231.16      240.70     25.27 o 
  -9   5   1      329.09      320.43     18.18 o 
  -8   5   1     2280.51     2149.63    104.61 o 
  -7   5   1      210.42      211.90     11.90 o 
  -6   5   1     1250.37     1193.04     40.82 o 
  -5   5   1       25.94       32.38      9.05 o 
  -4   5   1    20789.96    21189.01    626.25 o 
  -3   5   1       86.24       51.01     25.06 o 
  -2   5   1    22622.38    22863.01    672.57 o 
  -1   5   1     4456.90     4638.64    147.69 o 
   0   5   1    10821.25    12366.90    401.00 o 
   1   5   1     7067.63     7686.09    310.71 o 
   2   5   1     5289.53     5721.12    188.32 o 
   3   5   1     1352.32     1430.13     52.78 o 
   4   5   1    13703.82    14053.21    399.37 o 
   5   5   1        1.94       -8.39      8.39 o 
   6   5   1      725.96      764.99     33.57 o 
   7   5   1      259.38      269.75     13.57 o 
   8   5   1       29.84       34.35      9.25 o 
   9   5   1       23.03       27.59     30.98 o 
  10   5   1       40.35       34.02     28.82 o 
  11   5   1      209.19      206.31     17.98 o 
  12   5   1      185.24      202.84     35.28 o 
  13   5   1        3.71       14.32     18.29 o 
 -13   6   1       43.08       61.27     40.05 o 
 -12   6   1      354.14      331.77     22.95 o 
 -11   6   1        2.00        4.54     14.10 o 
 -10   6   1      155.65      156.95     15.08 o 
  -9   6   1      413.70      387.65     19.16 o 
  -8   6   1      488.02      482.92     20.95 o 
  -7   6   1       74.99       69.23     26.65 o 
  -6   6   1     3902.44     3710.61    151.83 o 
  -5   6   1     2349.35     2293.23     70.45 o 
  -4   6   1     1738.40     1564.34     49.14 o 
  -3   6   1       19.40       12.89      5.40 o 
  -2   6   1     2368.55     2306.97     69.90 o 
  -1   6   1     5469.18     5780.54    174.11 o 
   0   6   1    13891.49    15626.16    508.26 o 
   1   6   1     2998.03     3050.10    124.83 o 
   2   6   1     9129.00     9834.80    318.55 o 
   3   6   1        5.94       14.26      4.05 o 
   4   6   1       57.80       65.85      9.54 o 
   5   6   1      127.97      131.72     13.52 o 
   6   6   1     1257.23     1233.29     41.76 o 
   7   6   1        0.42       -5.64     11.92 o 
   8   6   1     3179.48     3378.54    111.27 o 
   9   6   1        1.48       -5.68     22.78 o 
  10   6   1      973.20     1009.57     43.08 o 
  11   6   1       28.24       21.90     22.69 o 
  12   6   1        9.87        6.33     48.13 o 
  13   6   1        8.01       23.32     47.86 o 
 -13   7   1       44.89       25.43     29.66 o 
 -12   7   1      254.82      268.42     21.31 o 
 -11   7   1      256.70      248.14     19.25 o 
 -10   7   1      373.75      418.19     34.48 o 
  -9   7   1       18.75       33.25     16.56 o 
  -8   7   1      342.70      309.74     16.30 o 
  -7   7   1       21.01       20.05      8.16 o 
  -6   7   1      316.06      299.67     24.36 o 
  -5   7   1        1.11       -3.42     11.36 o 
  -4   7   1      339.32      227.33     34.62 o 
  -3   7   1      775.37      870.85     43.21 o 
  -2   7   1      805.16      763.78     26.73 o 
  -1   7   1     1148.95     1235.66     40.72 o 
   0   7   1       40.29       44.92      5.52 o 
   1   7   1      705.97      797.68     30.45 o 
   2   7   1     3254.08     3424.79    117.21 o 
   3   7   1      256.34      298.37     11.77 o 
   4   7   1     4347.08     4269.48    122.71 o 
   5   7   1        5.31        3.37      5.34 o 
   6   7   1     1369.40     1355.71     46.14 o 
   7   7   1       27.99       19.88     10.84 o 
   8   7   1       31.22       20.26     14.01 o 
   9   7   1      182.12      178.43     25.65 o 
  10   7   1      238.19      225.17     22.18 o 
  11   7   1       11.93       -7.76     26.84 o 
  12   7   1       29.85       38.44     21.24 o 
 -12   8   1       23.42       14.35     16.56 o 
 -11   8   1       20.64       33.58     32.64 o 
 -10   8   1        0.37      -19.21     19.21 o 
  -9   8   1       44.25       18.23     14.77 o 
  -8   8   1        5.91       19.31     11.09 o 
  -7   8   1      104.03       87.49     17.19 o 
  -6   8   1     2118.45     2163.07    107.19 o 
  -5   8   1     2201.35     2266.49     70.03 o 
  -4   8   1     4554.63     4361.73    136.29 o 
  -3   8   1      943.13      981.07     36.48 o 
  -2   8   1     1256.22     1186.82     50.09 o 
  -1   8   1      479.08      518.33     20.49 o 
   0   8   1     8922.63     9939.80    323.17 o 
   1   8   1      757.59      669.00     46.29 o 
   2   8   1    11801.48    12009.38    406.46 o 
   3   8   1      708.62      773.57     27.86 o 
   4   8   1       77.95      122.53     13.85 o 
   5   8   1      190.34      182.75     14.50 o 
   6   8   1      196.80      188.85     17.76 o 
   7   8   1      382.76      356.88     17.44 o 
   8   8   1      108.19      120.79     12.08 o 
   9   8   1        7.07        4.81     17.50 o 
  10   8   1       48.75       23.60     32.71 o 
  11   8   1        8.14      -11.01     30.85 o 
  12   8   1        9.32       20.74     19.61 o 
 -12   9   1       41.61       90.63     45.50 o 
 -11   9   1       82.94      108.35     50.33 o 
 -10   9   1       97.85      136.77     28.22 o 
  -9   9   1        6.21       10.37     11.75 o 
  -8   9   1      164.47      161.23     14.85 o 
  -7   9   1       58.23       57.09     14.88 o 
  -6   9   1      169.84      136.36     19.19 o 
  -5   9   1      405.76      422.78     24.46 o 
  -4   9   1     2967.39     3058.92     93.29 o 
  -3   9   1     4082.68     3772.87    126.68 o 
  -2   9   1      652.42      688.77     22.74 o 
  -1   9   1     1772.28     1683.57     50.15 o 
   0   9   1     1839.13     1948.01     57.78 o 
   1   9   1      168.77      183.45     12.17 o 
   2   9   1       72.01      116.76     12.61 o 
   3   9   1     1377.53     1369.94     49.68 o 
   4   9   1      134.10      172.55     13.37 o 
   5   9   1      698.34      644.20     23.66 o 
   6   9   1      932.67      878.62     33.59 o 
   7   9   1      316.75      316.28     19.19 o 
   8   9   1      984.05      951.00     37.75 o 
   9   9   1       13.56       -6.47     11.87 o 
  10   9   1        9.74       40.14     23.00 o 
  11   9   1        2.14       25.37     25.81 o 
  12   9   1       28.11       38.19     20.26 o 
 -12  10   1       13.37       20.35     49.60 o 
 -11  10   1       76.09       72.01     34.63 o 
 -10  10   1      118.35       89.67     23.32 o 
  -9  10   1       17.72       17.45     25.16 o 
  -8  10   1      191.96      225.53     26.20 o 
  -7  10   1     3249.21     3191.69    118.19 o 
  -6  10   1      353.32      404.56     34.45 o 
  -5  10   1      878.11      855.32     36.54 o 
  -4  10   1       53.20       64.28     13.20 o 
  -3  10   1     1445.63     1382.77     44.69 o 
  -2  10   1       12.90        0.20     12.46 o 
  -1  10   1     1561.37     1534.57     46.39 o 
   0  10   1      741.47      806.60     26.28 o 
   1  10   1     3059.17     3251.91     93.78 o 
   2  10   1     2575.10     2838.80     88.19 o 
   3  10   1      284.94      271.82     11.63 o 
   4  10   1      173.60      181.86     11.06 o 
   5  10   1       44.79       42.68     14.74 o 
   6  10   1      114.14      124.90     11.71 o 
   7  10   1     2199.00     2226.48     96.79 o 
   8  10   1      203.70      199.85     22.13 o 
   9  10   1      292.48      326.74     23.13 o 
  10  10   1       64.72       77.55     17.53 o 
  11  10   1       24.88       15.59     21.77 o 
  12  10   1        0.98       26.29     26.65 o 
 -11  11   1       77.88       90.35     35.25 o 
 -10  11   1        1.78       12.39     18.34 o 
  -9  11   1      726.59      790.78     67.62 o 
  -8  11   1        2.80        7.83     19.27 o 
  -7  11   1      804.44      937.11     48.98 o 
  -6  11   1       59.83       74.33     34.01 o 
  -5  11   1      174.53      151.79     25.27 o 
  -4  11   1      162.77      163.28     17.69 o 
  -3  11   1     8537.42     8666.20    257.76 o 
  -2  11   1     1117.99     1182.75     37.26 o 
  -1  11   1     5554.69     5815.65    166.82 o 
   0  11   1        3.48      -13.20     15.60 o 
   1  11   1      334.06      356.94     13.95 o 
   2  11   1       39.48        6.23     12.95 o 
   3  11   1     2011.04     2078.01     63.66 o 
   4  11   1       14.01      -11.37     11.37 o 
   5  11   1     2324.20     2304.72     87.22 o 
   6  11   1       64.19       99.02     18.54 o 
   7  11   1      224.59      205.65     23.45 o 
   8  11   1        0.46      -10.09     11.34 o 
   9  11   1       96.95       75.10     13.74 o 
  10  11   1       41.13        8.74     21.35 o 
  11  11   1      246.21      261.07     23.19 o 
 -11  12   1        0.99      -23.53     23.53 o 
 -10  12   1       45.29       50.27     35.11 o 
  -9  12   1      325.58      260.80     18.13 o 
  -8  12   1       27.72        4.22     21.00 o 
  -7  12   1      454.25      464.30     32.57 o 
  -6  12   1       32.96       40.60     15.61 o 
  -5  12   1      702.76      628.11     31.11 o 
  -4  12   1      178.32      150.91     10.08 o 
  -3  12   1     2009.03     1996.54     62.86 o 
  -2  12   1       64.15       89.25     14.81 o 
  -1  12   1     3953.64     3974.16    115.07 o 
   0  12   1      128.52       97.51     21.25 o 
   1  12   1     3991.26     4025.15    116.69 o 
   2  12   1       35.14       46.84      7.30 o 
   3  12   1      355.79      339.18     17.29 o 
   4  12   1       48.19       19.85     22.77 o 
   5  12   1        8.28       -2.23     13.56 o 
   6  12   1      114.25       84.85     14.85 o 
   7  12   1      108.39       97.47     12.68 o 
   8  12   1       47.57       72.50     13.20 o 
   9  12   1       14.19       26.78     21.69 o 
  10  12   1       42.73       10.54     21.80 o 
  11  12   1        4.25       39.71     51.74 o 
 -10  13   1       14.48      -21.82     35.37 o 
  -9  13   1        6.58       22.43     25.32 o 
  -8  13   1      160.26      185.35     18.95 o 
  -7  13   1        5.12        8.81     15.00 o 
  -6  13   1       22.73        9.48     30.43 o 
  -5  13   1      157.78      135.42     13.74 o 
  -4  13   1      133.12      129.12     12.34 o 
  -3  13   1      214.20      216.52     15.91 o 
  -2  13   1     1380.72     1353.86     44.61 o 
  -1  13   1      261.55      303.41     18.25 o 
   0  13   1       10.08       -1.02      7.53 o 
   1  13   1      210.20      262.75     12.40 o 
   2  13   1        9.17       13.39      8.17 o 
   3  13   1     1893.29     1953.23     77.46 o 
   4  13   1      543.08      527.94     31.96 o 
   5  13   1      728.56      704.39     37.88 o 
   6  13   1      483.95      504.25     22.74 o 
   7  13   1       82.39       99.58     16.59 o 
   8  13   1       16.32      -13.58     16.46 o 
   9  13   1      347.33      383.27     22.16 o 
  10  13   1       11.26        3.77     25.95 o 
 -10  14   1        1.51       -6.39     37.60 o 
  -9  14   1        7.93       21.57     37.85 o 
  -8  14   1      582.77      516.34     53.10 o 
  -7  14   1       11.66       22.43     15.97 o 
  -6  14   1     1353.37     1351.17     90.36 o 
  -5  14   1      933.64      907.55     56.87 o 
  -4  14   1     1198.13     1130.03     50.22 o 
  -3  14   1       82.50      104.98     11.68 o 
  -2  14   1        2.88       -0.08     19.69 o 
  -1  14   1      336.79      372.11     19.72 o 
   0  14   1     1818.20     1765.28     59.22 o 
   1  14   1     2038.89     2209.27     75.52 o 
   2  14   1     1859.41     1803.21     63.06 o 
   3  14   1      733.91      764.76     50.87 o 
   4  14   1      270.89      223.89     24.56 o 
   5  14   1       96.46       88.36     12.28 o 
   6  14   1      118.59      103.33     15.81 o 
   7  14   1      956.63      979.19     54.31 o 
   8  14   1      244.35      213.60     37.21 o 
   9  14   1      251.05      257.59     24.16 o 
  10  14   1       39.22       39.83     39.11 o 
  -9  15   1      155.20      221.47     56.30 o 
  -8  15   1       99.21      125.96     49.55 o 
  -7  15   1       71.95      111.39     20.68 o 
  -6  15   1      233.84      197.57     21.71 o 
  -5  15   1       71.94       80.16     25.09 o 
  -4  15   1       38.76       48.48     18.89 o 
  -3  15   1     2409.33     2507.47     86.32 o 
  -2  15   1     1716.39     1738.84     70.21 o 
  -1  15   1     1387.06     1420.74     51.83 o 
   0  15   1      727.81      688.15     28.37 o 
   1  15   1       76.37      105.69     37.54 o 
   2  15   1        7.07       -6.86      9.22 o 
   3  15   1     1639.74     1700.34     94.11 o 
   4  15   1       36.66       61.20     14.67 o 
   5  15   1      762.77      821.33     66.92 o 
   6  15   1      216.51      213.03     33.80 o 
   7  15   1      399.49      415.31     54.42 o 
   8  15   1       24.93        7.34     17.24 o 
   9  15   1       25.84       41.29     30.14 o 
  -9  16   1       28.58       72.11     34.75 o 
  -8  16   1       15.36       25.61     18.92 o 
  -7  16   1      126.86      171.69     24.04 o 
  -6  16   1      139.85      137.27     19.17 o 
  -5  16   1        2.08        4.60     44.23 o 
  -4  16   1      248.43      244.89     18.82 o 
  -3  16   1      288.73      306.81     24.61 o 
  -2  16   1      214.89      196.66     16.24 o 
  -1  16   1      210.97      225.15     16.75 o 
   0  16   1      636.06      680.03     33.61 o 
   1  16   1       45.51       56.89     12.58 o 
   2  16   1      814.63      859.32     58.56 o 
   3  16   1      175.76      173.44     16.18 o 
   4  16   1       33.24       51.26     42.85 o 
   5  16   1      341.84      294.15     22.21 o 
   6  16   1      334.47      359.24     25.14 o 
   7  16   1      226.53      280.14     28.89 o 
   8  16   1       93.53       82.25     45.74 o 
   9  16   1      189.96      196.79     82.72 o 
  -8  17   1       21.25       75.01     88.87 o 
  -7  17   1       32.35       77.81     20.22 o 
  -6  17   1        3.13      -18.65     36.40 o 
  -5  17   1       35.59       83.11     53.15 o 
  -4  17   1      654.05      646.80     35.75 o 
  -3  17   1        0.55       -9.75     13.23 o 
  -2  17   1      196.52      202.15     24.15 o 
  -1  17   1      106.78       91.45     14.43 o 
   0  17   1       46.50       53.14     13.45 o 
   1  17   1      142.33      142.85     15.71 o 
   2  17   1      752.40      801.57     37.98 o 
   3  17   1        0.20        4.99     33.72 o 
   4  17   1      366.74      378.59     24.85 o 
   5  17   1       39.64       27.43     54.21 o 
   6  17   1       30.83       28.38     18.58 o 
   7  17   1        4.81        8.18     61.43 o 
   8  17   1       26.26       25.11     29.63 o 
  -7  18   1       91.75      127.84     62.85 o 
  -6  18   1       27.44       34.59     37.26 o 
  -5  18   1       45.58       67.95     35.24 o 
  -4  18   1        2.81      -19.99     38.42 o 
  -3  18   1      158.23      170.62     20.76 o 
  -2  18   1       12.04       19.26     14.56 o 
  -1  18   1       39.89       63.29     22.27 o 
   0  18   1      506.77      511.84     28.48 o 
   1  18   1        0.55       -7.42     15.48 o 
   2  18   1       22.31        6.75     13.90 o 
   3  18   1       11.97       -5.01     18.31 o 
   4  18   1       43.79       69.15     42.85 o 
   5  18   1       16.77       38.48     30.91 o 
   6  18   1       29.96       70.65     27.90 o 
   7  18   1      158.16      195.28     23.11 o 
  -6  19   1       93.54       90.97     23.01 o 
  -5  19   1        1.17        3.95     21.20 o 
  -4  19   1      328.76      332.41     28.06 o 
  -3  19   1      373.75      340.61     23.53 o 
  -2  19   1      302.60      326.34     22.78 o 
  -1  19   1       22.54       17.86     14.76 o 
   0  19   1       14.37       27.02     20.41 o 
   1  19   1       82.36       61.33     15.64 o 
   2  19   1      120.14      122.47     21.09 o 
   3  19   1      310.10      265.76     41.11 o 
   4  19   1      304.22      316.79     31.70 o 
   5  19   1      213.18      163.55     22.11 o 
   6  19   1      273.35      249.06     47.78 o 
  -4  20   1       36.06       41.76     17.99 o 
  -3  20   1        4.58      -16.46     16.46 o 
  -2  20   1       79.17       76.86     16.91 o 
  -1  20   1       62.39       47.89     16.28 o 
   0  20   1       88.04      113.33     17.14 o 
   1  20   1       11.10      -22.82     22.82 o 
   2  20   1      262.86      250.14     21.47 o 
   3  20   1        3.39       -1.56     16.77 o 
   4  20   1       28.40       28.90     20.81 o 
  -2  21   1       45.95       53.37     30.04 o 
  -1  21   1      416.33      417.50     27.58 o 
   0  21   1      119.26      156.32     20.54 o 
   1  21   1        6.85      -16.37     16.37 o 
   2  21   1        6.16       -3.47     19.41 o 
 -12   0   2        7.93        0.17     24.67 o 
 -10   0   2     3076.82     2770.90    250.91 o 
  -8   0   2       36.84       -6.60     47.66 o 
  -6   0   2     1343.53     1154.19     52.25 o 
  -4   0   2    13363.95    14179.23    562.22 o 
  -2   0   2    61210.21    62503.92   2518.37 o 
   0   0   2     1762.10     1895.11     76.89 o 
   2   0   2    17840.26    17805.05    716.41 o 
   4   0   2    16098.77    16384.69    661.65 o 
   6   0   2      765.87      909.46     46.18 o 
   8   0   2      120.47      102.28     23.32 o 
  10   0   2      407.46      412.07     54.45 o 
  12   0   2       67.15       69.61     29.98 o 
 -13   1   2        6.27      -19.50     19.50 o 
 -12   1   2       29.18       26.07     17.99 o 
 -11   1   2        0.56        5.21     38.81 o 
 -10   1   2     1904.91     1857.69    133.30 o 
  -9   1   2     1759.49     1638.73    109.83 o 
  -8   1   2     1337.24     1340.85     68.52 o 
  -7   1   2        6.21        8.33      8.54 o 
  -6   1   2     2356.54     2181.55     79.01 o 
  -5   1   2     1810.44     1772.73     62.84 o 
  -4   1   2      761.03      617.26     23.94 o 
  -3   1   2      931.76      816.94     24.99 o 
  -2   1   2    15583.22    15862.99    447.77 o 
  -1   1   2       12.24       15.95      2.64 o 
   0   1   2       45.57       60.54      2.92 o 
   1   1   2     4742.91     4553.32    130.18 o 
   2   1   2     4414.08     4565.16    129.73 o 
   3   1   2     1831.63     1660.17     47.75 o 
   4   1   2     2882.42     2565.60     73.97 o 
   5   1   2      176.41      184.55      9.77 o 
   6   1   2     1195.18     1038.66     31.55 o 
   7   1   2       82.42       74.87      7.11 o 
   8   1   2      762.88      780.28     30.60 o 
   9   1   2       14.07       22.74      9.48 o 
  10   1   2      436.70      448.35     32.57 o 
  11   1   2        0.98        8.08     21.61 o 
  12   1   2       54.93       85.35     21.81 o 
  13   1   2       25.25       36.23     22.76 o 
 -13   2   2        0.39        0.83     19.66 o 
 -12   2   2      109.08      114.43     25.98 o 
 -11   2   2       21.26       11.10     21.12 o 
 -10   2   2       12.64      -13.48     13.48 o 
  -9   2   2      567.71      534.07     33.87 o 
  -8   2   2      199.63      173.07     34.71 o 
  -7   2   2      588.38      619.20     60.36 o 
  -6   2   2     1956.15     1739.65     74.50 o 
  -5   2   2       22.89       18.66     13.19 o 
  -4   2   2     4247.12     4015.98    123.45 o 
  -3   2   2      359.36      329.25     12.06 o 
  -2   2   2     1944.01     1819.58     52.41 o 
  -1   2   2     1533.19     1584.65     45.30 o 
   0   2   2     4488.15     4628.47    152.39 o 
   1   2   2      138.32      174.77      6.01 o 
   2   2   2     5073.06     5152.47    147.34 o 
   3   2   2     1333.77     1289.96     37.50 o 
   4   2   2     1834.06     1796.66     51.93 o 
   5   2   2     1145.36     1188.88     36.01 o 
   6   2   2     3608.37     3616.51    104.16 o 
   7   2   2     1011.19      974.00     32.87 o 
   8   2   2      394.37      374.75     17.05 o 
   9   2   2       48.72       77.85     24.09 o 
  10   2   2       89.29      133.79     16.91 o 
  11   2   2       50.08       30.05     14.63 o 
  12   2   2      137.08      127.19     17.98 o 
  13   2   2       62.76       45.18     18.55 o 
 -13   3   2       12.27      -22.98     22.98 o 
 -12   3   2      164.50      122.95     33.83 o 
 -11   3   2       10.02        6.65     27.28 o 
 -10   3   2       68.83       48.72     15.75 o 
  -9   3   2     1555.18     1584.47    106.49 o 
  -8   3   2       41.28       18.18     11.14 o 
  -7   3   2      734.82      682.89     36.65 o 
  -6   3   2       87.67      114.43     16.91 o 
  -5   3   2      285.41      279.41     27.22 o 
  -4   3   2     2582.51     2766.72     79.98 o 
  -3   3   2     4269.91     4203.00    119.74 o 
  -2   3   2     9365.61     9729.67    275.26 o 
  -1   3   2    36880.31    39916.85   1217.90 o 
   0   3   2     3189.95     3386.58    118.95 o 
   1   3   2     7413.28     7975.26    257.60 o 
   2   3   2      153.44      146.67      6.24 o 
   3   3   2     4060.42     3945.20    112.43 o 
   4   3   2      175.45      156.31      6.78 o 
   5   3   2     3550.26     3412.82    102.24 o 
   6   3   2     3641.39     3641.31    104.85 o 
   7   3   2        7.50       17.79      7.03 o 
   8   3   2      445.85      477.58     19.13 o 
   9   3   2      299.45      287.62     36.48 o 
  10   3   2       32.50       33.45     28.79 o 
  11   3   2      351.45      319.29     34.33 o 
  12   3   2       75.99       59.62     17.10 o 
  13   3   2        9.04       -0.22     18.13 o 
 -13   4   2       64.18       70.06     43.30 o 
 -12   4   2        0.95        8.05     17.70 o 
 -11   4   2      510.68      481.94     30.39 o 
 -10   4   2       38.02       29.81     27.73 o 
  -9   4   2       67.63       52.23     14.03 o 
  -8   4   2      462.49      414.07     31.10 o 
  -7   4   2     1727.98     1680.51     86.26 o 
  -6   4   2      730.76      722.73     30.59 o 
  -5   4   2    10242.38    10127.08    287.71 o 
  -4   4   2     1898.56     1826.39     53.68 o 
  -3   4   2      101.62       82.06      8.52 o 
  -2   4   2      139.80      140.91     12.24 o 
  -1   4   2    31002.21    34624.03   1059.99 o 
   0   4   2     7435.40     8254.98    267.14 o 
   1   4   2     1331.43     1272.07     45.12 o 
   2   4   2     8055.63     8372.50    270.77 o 
   3   4   2      616.61      642.76     21.81 o 
   4   4   2      204.92      180.95      8.04 o 
   5   4   2      463.64      432.97     20.44 o 
   6   4   2      750.72      717.07     27.03 o 
   7   4   2      317.19      321.78     14.74 o 
   8   4   2     1169.05     1168.92     41.06 o 
   9   4   2      446.20      458.11     22.07 o 
  10   4   2      175.94      189.76     16.21 o 
  11   4   2       23.09       31.63     15.57 o 
  12   4   2       22.57       19.73     28.37 o 
  13   4   2       26.25       14.99     33.86 o 
 -13   5   2        0.14        8.94     53.59 o 
 -12   5   2        6.17       13.01     38.39 o 
 -11   5   2       25.97       61.47     36.61 o 
 -10   5   2       87.05       90.19     16.07 o 
  -9   5   2      773.77      752.64     61.52 o 
  -8   5   2       82.89       71.54     30.25 o 
  -7   5   2      114.23       97.05     13.38 o 
  -6   5   2       39.12       39.35     13.31 o 
  -5   5   2       23.06       12.37     10.95 o 
  -4   5   2      333.60      343.22     42.93 o 
  -3   5   2      244.50      199.19      9.82 o 
  -2   5   2     8000.84     8070.13    238.69 o 
  -1   5   2     1135.31     1193.40     38.64 o 
   0   5   2      664.33      705.53     29.98 o 
   1   5   2      796.44      798.44     34.69 o 
   2   5   2     1436.59     1548.91     58.44 o 
   3   5   2      255.57      239.38     14.13 o 
   4   5   2     5764.11     6159.25    175.94 o 
   5   5   2     6910.50     7001.24    198.80 o 
   6   5   2      107.33      121.14     10.33 o 
   7   5   2      793.67      766.81     40.01 o 
   8   5   2       29.58       32.10      9.30 o 
   9   5   2      583.89      525.96     29.39 o 
  10   5   2        3.46      -12.69     12.69 o 
  11   5   2       73.50       35.90     24.94 o 
  12   5   2        8.84      -16.24     16.24 o 
  13   5   2      149.92      213.39     23.15 o 
 -13   6   2       57.32       64.62     21.12 o 
 -12   6   2       29.74       48.82     56.78 o 
 -11   6   2      272.89      308.44     51.78 o 
 -10   6   2       62.43       55.59     14.34 o 
  -9   6   2        0.24      -15.07     15.07 o 
  -8   6   2       67.86       51.05      9.26 o 
  -7   6   2      511.23      485.43     22.99 o 
  -6   6   2      318.05      322.13     19.69 o 
  -5   6   2     2842.00     2605.01     81.96 o 
  -4   6   2      546.62      552.21     24.54 o 
  -3   6   2      814.59      774.94     25.68 o 
  -2   6   2     5306.73     5726.72    169.99 o 
  -1   6   2     1198.44     1315.81     51.94 o 
   0   6   2      864.33     1023.69     40.93 o 
   1   6   2     2233.81     2234.21     92.22 o 
   2   6   2       46.03       79.37      7.34 o 
   3   6   2     1970.79     1905.64     65.13 o 
   4   6   2     2437.88     2632.26     76.58 o 
   5   6   2       22.81       28.60      6.48 o 
   6   6   2     1011.58     1031.82     40.96 o 
   7   6   2      875.55      875.78     36.59 o 
   8   6   2      126.44      143.35     11.96 o 
   9   6   2     1022.15      992.47     41.56 o 
  10   6   2       43.81       81.40     14.21 o 
  11   6   2       93.77       93.91     16.13 o 
  12   6   2       15.67       -1.80     16.94 o 
 -13   7   2        4.49       42.77     44.23 o 
 -12   7   2       54.03       87.20     23.11 o 
 -11   7   2      108.58      122.29     22.46 o 
 -10   7   2       15.86        0.52     34.84 o 
  -9   7   2      729.58      827.10     50.32 o 
  -8   7   2       62.73       52.30      9.72 o 
  -7   7   2      269.83      272.66     14.22 o 
  -6   7   2      426.18      389.36     38.30 o 
  -5   7   2     1043.39      976.78     32.61 o 
  -4   7   2       44.51       38.20     17.57 o 
  -3   7   2     4401.29     4289.91    128.45 o 
  -2   7   2     2975.32     2935.47     84.03 o 
  -1   7   2     4558.06     4667.86    133.06 o 
   0   7   2        6.06        2.84      4.21 o 
   1   7   2     1589.07     1715.86     72.06 o 
   2   7   2     1732.72     1719.63     72.54 o 
   3   7   2     2054.49     2120.81     71.83 o 
   4   7   2       16.19        2.19     10.27 o 
   5   7   2      687.64      655.52     22.22 o 
   6   7   2      670.05      741.16     28.56 o 
   7   7   2       25.62       20.09      9.00 o 
   8   7   2      574.51      599.19     25.98 o 
   9   7   2       33.05       44.49     13.67 o 
  10   7   2       18.46       39.38     20.62 o 
  11   7   2        1.22       -5.14     15.25 o 
  12   7   2        4.52       23.61     23.12 o 
 -12   8   2       11.90        3.20     38.23 o 
 -11   8   2      115.85      160.36     21.99 o 
 -10   8   2      166.01      166.29     34.87 o 
  -9   8   2      135.43      120.24     13.65 o 
  -8   8   2       41.76       38.35     10.20 o 
  -7   8   2      216.93      207.07     24.55 o 
  -6   8   2      743.19      619.80     57.44 o 
  -5   8   2     1272.58     1192.77     48.05 o 
  -4   8   2      776.90      705.87     55.96 o 
  -3   8   2     2453.94     2324.14     71.57 o 
  -2   8   2      540.79      488.86     26.29 o 
  -1   8   2      145.88      140.61      6.96 o 
   0   8   2     6029.56     6672.69    216.05 o 
   1   8   2     2973.60     3456.27    148.17 o 
   2   8   2    29168.56    31495.63   1250.15 o 
   3   8   2    11251.54    11949.16    410.70 o 
   4   8   2     3401.60     3599.69    108.08 o 
   5   8   2      247.96      221.90     12.30 o 
   6   8   2      866.36      867.69     32.93 o 
   7   8   2      682.35      759.46     30.33 o 
   8   8   2     1350.92     1316.55     48.35 o 
   9   8   2     1538.77     1588.43     90.74 o 
  10   8   2      586.64      558.19     28.01 o 
  11   8   2      128.34      155.32     18.04 o 
  12   8   2        0.02      -26.86     45.61 o 
 -12   9   2       91.20       83.46     28.41 o 
 -11   9   2       16.66        1.92     33.28 o 
 -10   9   2      182.49      202.44     25.38 o 
  -9   9   2      692.56      664.62     64.47 o 
  -8   9   2      481.47      496.60     29.33 o 
  -7   9   2      189.63      201.28     23.14 o 
  -6   9   2      257.57      242.85     13.40 o 
  -5   9   2      212.86      192.57     19.22 o 
  -4   9   2      257.94      204.02     23.43 o 
  -3   9   2     4014.62     3983.33    119.77 o 
  -2   9   2     2979.07     3000.42     87.14 o 
  -1   9   2     7247.88     7624.08    218.20 o 
   0   9   2     1428.45     1316.34     45.24 o 
   1   9   2     2894.39     3300.38    115.90 o 
   2   9   2      650.30      692.28     41.32 o 
   3   9   2        6.80       19.94      7.19 o 
   4   9   2     3324.50     3362.54    130.19 o 
   5   9   2     4606.92     4772.46    136.55 o 
   6   9   2     1309.31     1292.31     63.47 o 
   7   9   2      860.97      887.15     39.12 o 
   8   9   2        0.75      -10.92     13.04 o 
   9   9   2       15.26       10.29     15.17 o 
  10   9   2      551.91      574.90     29.08 o 
  11   9   2      192.89      256.89     20.99 o 
  12   9   2       26.50       23.59     26.13 o 
 -12  10   2        0.94       54.08     37.89 o 
 -11  10   2       18.81       13.39     15.44 o 
 -10  10   2       75.67       27.77     14.78 o 
  -9  10   2       32.94       25.43     12.13 o 
  -8  10   2       55.94       44.27     14.88 o 
  -7  10   2       42.72       57.20     19.24 o 
  -6  10   2      503.95      443.47     32.80 o 
  -5  10   2      537.44      549.78     23.15 o 
  -4  10   2      328.90      247.89     30.84 o 
  -3  10   2     1449.75     1379.12     44.36 o 
  -2  10   2       51.27       64.28     13.11 o 
  -1  10   2      312.62      303.85     18.00 o 
   0  10   2     1768.30     1767.48     57.20 o 
   1  10   2     1031.91     1062.29     40.67 o 
   2  10   2     2860.03     3162.91    107.09 o 
   3  10   2     2099.38     2140.84     88.31 o 
   4  10   2      565.47      597.43     22.25 o 
   5  10   2       12.05       -1.83     22.15 o 
   6  10   2        2.66       -2.86     12.13 o 
   7  10   2      333.13      299.77     18.45 o 
   8  10   2       12.29        1.21     13.34 o 
   9  10   2       33.64       16.83     12.76 o 
  10  10   2       16.00       16.60     15.05 o 
  11  10   2       45.57      101.78     24.10 o 
 -11  11   2      210.65      245.16     39.67 o 
 -10  11   2      187.17      210.85     20.56 o 
  -9  11   2        5.11       -7.88     24.73 o 
  -8  11   2      335.29      412.22     34.20 o 
  -7  11   2       27.54       -0.94     13.57 o 
  -6  11   2        1.46        5.88     19.99 o 
  -5  11   2        9.83      -10.47     18.51 o 
  -4  11   2     2490.76     2403.59     82.98 o 
  -3  11   2      210.40      256.82     32.80 o 
  -2  11   2     5112.35     5185.93    148.86 o 
  -1  11   2        3.00      -10.17     12.17 o 
   0  11   2     1991.50     2048.31     61.42 o 
   1  11   2       41.63       32.93      9.52 o 
   2  11   2       98.14      141.62     41.17 o 
   3  11   2      131.79      143.60      8.78 o 
   4  11   2      959.65      905.85     53.76 o 
   5  11   2        0.22       -1.78      9.70 o 
   6  11   2     2220.32     2261.55     77.09 o 
   7  11   2      207.14      217.95     24.71 o 
   8  11   2      737.89      660.52     29.24 o 
   9  11   2       12.09       23.36     19.24 o 
  10  11   2        3.61       25.18     17.66 o 
  11  11   2        4.09        7.50     20.10 o 
 -11  12   2        5.88       -2.51     89.93 o 
 -10  12   2      167.18      159.31     19.93 o 
  -9  12   2       25.40       31.09     32.85 o 
  -8  12   2      439.37      352.86     30.02 o 
  -7  12   2        0.30       25.61     34.11 o 
  -6  12   2     1729.80     1701.92    107.38 o 
  -5  12   2      445.64      372.02     21.04 o 
  -4  12   2      986.61      975.27     37.30 o 
  -3  12   2      235.95      246.51     23.57 o 
  -2  12   2      371.39      385.94     17.84 o 
  -1  12   2      267.75      226.70     20.77 o 
   0  12   2      401.09      361.26     20.91 o 
   1  12   2        8.40       -0.98      7.47 o 
   2  12   2      607.73      591.31     52.41 o 
   3  12   2      133.17      169.70     20.18 o 
   4  12   2      289.53      273.69     13.39 o 
   5  12   2      139.55      130.21     14.26 o 
   6  12   2       97.54      134.98     30.83 o 
   7  12   2      145.98      112.31     35.87 o 
   8  12   2      124.91      180.64     28.71 o 
   9  12   2       66.13       35.02     16.81 o 
  10  12   2       95.58      158.18     17.70 o 
  11  12   2        0.67       30.98     36.36 o 
 -10  13   2      158.36      187.27     40.24 o 
  -9  13   2       85.27      105.33     18.55 o 
  -8  13   2      455.08      509.89     32.31 o 
  -7  13   2      145.44      149.19     17.99 o 
  -6  13   2      567.66      492.74     55.48 o 
  -5  13   2       61.22       60.69     16.75 o 
  -4  13   2     1084.79     1013.26     38.63 o 
  -3  13   2      160.86      160.73     15.31 o 
  -2  13   2     3715.20     3596.71    118.46 o 
  -1  13   2      580.61      566.27     30.99 o 
   0  13   2     1038.68     1081.75     45.23 o 
   1  13   2       59.41       78.61     14.09 o 
   2  13   2      243.25      241.65     24.93 o 
   3  13   2      808.60      750.13     52.75 o 
   4  13   2     1849.08     1913.51     98.65 o 
   5  13   2      246.90      207.54     14.44 o 
   6  13   2       61.35       42.42     15.71 o 
   7  13   2       12.11       11.12     20.52 o 
   8  13   2       62.60       64.64     19.34 o 
   9  13   2      297.62      294.30     19.76 o 
  10  13   2       21.69        9.65     21.17 o 
 -10  14   2        5.10       29.90     29.10 o 
  -9  14   2       25.28       18.57     21.76 o 
  -8  14   2      242.72      206.28     20.38 o 
  -7  14   2      156.71      132.05     17.23 o 
  -6  14   2      195.75      224.94     21.36 o 
  -5  14   2       29.05       20.92     26.66 o 
  -4  14   2      657.51      701.30     38.21 o 
  -3  14   2       77.82       63.83     21.50 o 
  -2  14   2        5.27      -14.44     18.18 o 
  -1  14   2      346.65      357.25     17.63 o 
   0  14   2      565.48      634.09     40.72 o 
   1  14   2     1285.18     1251.89     57.61 o 
   2  14   2      139.82      141.55     22.32 o 
   3  14   2       79.73       69.99     10.17 o 
   4  14   2      597.03      620.43     52.06 o 
   5  14   2      310.30      282.42     32.18 o 
   6  14   2       11.93       -7.17     20.40 o 
   7  14   2      223.74      240.69     21.11 o 
   8  14   2      222.26      242.52     18.53 o 
   9  14   2       56.70       62.25     51.76 o 
  10  14   2       48.47        3.34     27.46 o 
  -9  15   2        1.95       26.68     18.88 o 
  -8  15   2        1.36        7.74     24.63 o 
  -7  15   2       70.82      101.72     16.12 o 
  -6  15   2       78.08       55.32     21.95 o 
  -5  15   2      828.72      737.85     80.39 o 
  -4  15   2      590.70      531.57     24.44 o 
  -3  15   2     1233.86     1137.05     43.19 o 
  -2  15   2      317.56      288.78     25.20 o 
  -1  15   2      928.29      924.11     41.40 o 
   0  15   2      415.53      428.84     20.58 o 
   1  15   2       60.78       48.93     20.09 o 
   2  15   2        9.46        2.41      9.64 o 
   3  15   2     1964.53     2014.44     95.66 o 
   4  15   2       75.56      111.18     17.68 o 
   5  15   2      657.06      719.04     52.83 o 
   6  15   2      186.49      205.05     17.69 o 
   7  15   2       44.99       30.22     13.27 o 
   8  15   2        5.43        6.16     20.60 o 
   9  15   2        0.49        7.26     54.40 o 
  -9  16   2       31.92       61.43     40.17 o 
  -8  16   2        2.99       21.63     21.57 o 
  -7  16   2        3.06       -7.37     16.75 o 
  -6  16   2      126.68      142.91     20.16 o 
  -5  16   2     1321.91     1306.32     53.52 o 
  -4  16   2       43.38       56.98     13.00 o 
  -3  16   2     1284.64     1316.72     49.21 o 
  -2  16   2      874.24      878.37     35.71 o 
  -1  16   2       53.49       24.26     10.81 o 
   0  16   2     1037.78     1084.47     46.94 o 
   1  16   2     1198.43     1206.08     46.58 o 
   2  16   2      318.32      318.88     17.53 o 
   3  16   2     1969.01     1938.40    117.42 o 
   4  16   2       45.38       40.84     22.73 o 
   5  16   2        3.51       20.75     24.22 o 
   6  16   2        7.38       22.75     15.24 o 
   7  16   2      185.85      203.93     55.46 o 
   8  16   2        4.59       26.07     39.16 o 
  -8  17   2        0.06       -9.55     28.68 o 
  -7  17   2       61.31       89.84     17.57 o 
  -6  17   2       29.88       18.72     15.21 o 
  -5  17   2       19.38       21.46     24.09 o 
  -4  17   2      114.44      150.30     15.70 o 
  -3  17   2      152.58      146.24     30.90 o 
  -2  17   2      215.16      199.91     15.44 o 
  -1  17   2      680.82      683.27     35.21 o 
   0  17   2       60.70       56.94     19.06 o 
   1  17   2      330.60      317.30     20.87 o 
   2  17   2       36.43       31.51     24.75 o 
   3  17   2      303.60      224.59     18.31 o 
   4  17   2      131.53      150.04     17.34 o 
   5  17   2      191.09      235.05     20.92 o 
   6  17   2       10.74       24.95     16.07 o 
   7  17   2      312.69      301.06     82.44 o 
  -7  18   2      150.95      153.68     21.52 o 
  -6  18   2       52.06       15.91     24.23 o 
  -5  18   2      294.71      327.09     24.86 o 
  -4  18   2        7.63       33.83     33.22 o 
  -3  18   2        9.40       11.39     14.08 o 
  -2  18   2      298.35      300.49     25.77 o 
  -1  18   2      170.77      165.72     24.57 o 
   0  18   2      409.66      429.19     33.00 o 
   1  18   2     1297.01     1368.96     88.20 o 
   2  18   2       63.38       38.87     14.50 o 
   3  18   2      353.17      312.62     22.05 o 
   4  18   2      183.20      177.26     26.38 o 
   5  18   2       50.46       91.74     16.97 o 
   6  18   2      105.11      118.76     50.63 o 
   7  18   2        6.96       34.92     29.43 o 
  -6  19   2      135.16      136.21     27.44 o 
  -5  19   2       21.70       38.83     25.90 o 
  -4  19   2       22.46       45.98     25.92 o 
  -3  19   2       79.09       87.91     16.70 o 
  -2  19   2        2.86        9.90     14.92 o 
  -1  19   2      254.92      298.54     21.75 o 
   0  19   2        8.68        1.42     14.38 o 
   1  19   2       16.43       51.92     15.41 o 
   2  19   2        0.86      -15.69     15.69 o 
   3  19   2       49.37       62.53     16.58 o 
   4  19   2       97.65      102.01     22.97 o 
   5  19   2       93.86      119.79     75.29 o 
  -4  20   2       56.62       44.14     32.67 o 
  -3  20   2       23.06       25.33     33.01 o 
  -2  20   2        2.63      -12.41     26.96 o 
  -1  20   2       29.55       25.93     22.63 o 
   0  20   2      149.99      157.58     18.59 o 
   1  20   2        5.69        1.53     15.91 o 
   2  20   2      128.74      131.97     32.93 o 
   3  20   2      193.53      235.21     25.85 o 
   4  20   2       24.50       18.99     18.09 o 
  -2  21   2      306.17      302.64     26.00 o 
  -1  21   2      227.27      269.90     22.99 o 
   0  21   2       76.99       94.30     25.06 o 
   1  21   2       71.62       70.95     17.86 o 
 -13   0   3      286.04      277.86     41.69 o 
 -11   0   3      679.10      514.72     91.72 o 
  -9   0   3       64.39       -8.34     24.76 o 
  -7   0   3     1434.15     1350.64     61.10 o 
  -5   0   3     2330.09     2222.89     93.27 o 
  -3   0   3    16058.80    16493.35    663.83 o 
  -1   0   3    29945.05    31798.13   1280.18 o 
   1   0   3      534.89      489.72     25.77 o 
   3   0   3     5180.66     5101.20    205.78 o 
   5   0   3     6667.20     6904.51    279.12 o 
   7   0   3       51.95       31.97     12.42 o 
   9   0   3      572.95      721.89     42.82 o 
  11   0   3      107.51       94.35     20.01 o 
  13   0   3        1.00       21.35     35.36 o 
 -13   1   3       17.85       -5.35     28.50 o 
 -12   1   3       19.83       52.53     18.58 o 
 -11   1   3      424.39      336.05     46.08 o 
 -10   1   3      125.55      172.09     17.08 o 
  -9   1   3     3184.57     3278.89    172.56 o 
  -8   1   3      692.69      730.11     30.79 o 
  -7   1   3      970.89      868.51     37.00 o 
  -6   1   3     2041.84     2058.33     62.20 o 
  -5   1   3     4312.91     4696.33    135.85 o 
  -4   1   3     1338.18     1380.06     40.80 o 
  -3   1   3     8696.98     8794.29    251.36 o 
  -2   1   3    10225.71    10036.57    285.92 o 
  -1   1   3    22846.75    22846.33    649.59 o 
   0   1   3      401.42      369.14     14.33 o 
   1   1   3     1579.13     1352.43     42.83 o 
   2   1   3      226.70      223.64     11.00 o 
   3   1   3      312.38      282.44      9.55 o 
   4   1   3      598.35      614.85     19.33 o 
   5   1   3     1973.58     1789.83     52.23 o 
   6   1   3      696.97      724.28     23.39 o 
   7   1   3     1020.59      972.46     35.34 o 
   8   1   3      416.22      358.80     25.05 o 
   9   1   3       89.79       93.23     11.07 o 
  10   1   3        1.49        3.99     11.27 o 
  11   1   3      195.74      215.89     17.32 o 
  12   1   3       33.86        5.25     21.95 o 
  13   1   3       44.29       47.25     19.35 o 
 -13   2   3       76.60       69.36     20.27 o 
 -12   2   3        0.90       21.37     43.10 o 
 -11   2   3      205.76      209.62     30.37 o 
 -10   2   3       95.42       47.37     26.35 o 
  -9   2   3     1248.24     1145.22     61.11 o 
  -8   2   3      443.54      385.74     32.30 o 
  -7   2   3      336.08      338.47     17.09 o 
  -6   2   3       46.99       40.65     11.43 o 
  -5   2   3    10201.09    10273.30    293.07 o 
  -4   2   3      434.38      467.53     17.40 o 
  -3   2   3     6119.47     5993.98    171.29 o 
  -2   2   3     4096.73     4197.62    120.02 o 
  -1   2   3     3053.17     3063.57     87.80 o 
   0   2   3    22522.48    24136.04    809.32 o 
   1   2   3     9479.60     9181.03    309.23 o 
   2   2   3     7972.60     7802.39    222.13 o 
   3   2   3     5252.74     5261.22    149.58 o 
   4   2   3      468.84      474.28     15.61 o 
   5   2   3      898.73      883.67     28.32 o 
   6   2   3     2247.72     2306.54     67.00 o 
   7   2   3      818.29      845.39     29.57 o 
   8   2   3        2.92       -5.37      8.52 o 
   9   2   3      232.91      255.48     24.61 o 
  10   2   3      364.95      411.94     20.48 o 
  11   2   3      133.09      126.74     24.07 o 
  12   2   3        9.92        9.91     16.64 o 
  13   2   3        9.09       13.99     18.87 o 
 -13   3   3       15.14        0.82     22.72 o 
 -12   3   3       27.80       52.67     29.75 o 
 -11   3   3       53.04       36.06     28.28 o 
 -10   3   3       92.04       83.85     16.63 o 
  -9   3   3       59.91       58.53     21.60 o 
  -8   3   3      980.64      990.46     41.72 o 
  -7   3   3     1847.17     1910.85     62.09 o 
  -6   3   3     1459.55     1374.05     42.59 o 
  -5   3   3     6951.50     7271.42    208.19 o 
  -4   3   3        1.74        8.79      3.99 o 
  -3   3   3      453.28      492.78     16.02 o 
  -2   3   3    16122.55    16728.69    503.62 o 
  -1   3   3     3059.53     3301.08     93.84 o 
   0   3   3    21718.36    22862.11    752.79 o 
   1   3   3    16854.87    18730.93    566.19 o 
   2   3   3      534.69      546.83     17.19 o 
   3   3   3     3291.91     3304.02     94.86 o 
   4   3   3      378.55      359.23     12.42 o 
   5   3   3      617.75      589.83     19.61 o 
   6   3   3     3048.58     3108.23     90.04 o 
   7   3   3      626.99      662.46     24.51 o 
   8   3   3      523.52      577.11     32.06 o 
   9   3   3       42.65       55.83     22.08 o 
  10   3   3       38.02       20.76     13.41 o 
  11   3   3        6.02        4.61     14.59 o 
  12   3   3        0.91      -16.41     16.41 o 
  13   3   3       45.49       -9.78     19.30 o 
 -13   4   3        5.56        8.71     42.10 o 
 -12   4   3      278.87      276.39     27.80 o 
 -11   4   3        1.94        1.84     34.50 o 
 -10   4   3      483.41      526.53     53.12 o 
  -9   4   3      119.80      125.70     14.02 o 
  -8   4   3      478.80      468.31     32.92 o 
  -7   4   3      700.75      716.88     33.25 o 
  -6   4   3     3004.81     3193.43    100.28 o 
  -5   4   3      149.56      168.02     12.41 o 
  -4   4   3     2245.48     2041.49     64.64 o 
  -3   4   3       28.72       28.30      8.26 o 
  -2   4   3     6116.14     6170.00    175.71 o 
  -1   4   3     7959.08     8680.63    266.25 o 
   0   4   3    13338.02    14507.25    476.25 o 
   1   4   3     8938.23     9499.41    331.37 o 
   2   4   3     3324.27     3579.70    110.06 o 
   3   4   3      115.28      100.18      5.81 o 
   4   4   3     5943.11     5633.22    160.61 o 
   5   4   3      729.47      706.34     23.14 o 
   6   4   3      251.49      266.86     11.25 o 
   7   4   3        5.18        3.23      8.51 o 
   8   4   3      346.57      366.40     15.98 o 
   9   4   3        3.69       26.33     24.58 o 
  10   4   3      175.59      209.05     17.96 o 
  11   4   3        3.41       16.04     15.06 o 
  12   4   3       21.56       16.37     16.84 o 
 -13   5   3        1.08       19.87     38.68 o 
 -12   5   3       29.33       19.62     28.46 o 
 -11   5   3       88.18       56.98     24.31 o 
 -10   5   3      187.99      126.33     29.96 o 
  -9   5   3      509.86      480.84     48.68 o 
  -8   5   3      350.46      320.01     29.70 o 
  -7   5   3        6.70        8.07      8.70 o 
  -6   5   3     1451.87     1469.28     45.19 o 
  -5   5   3     1249.96     1149.76     37.03 o 
  -4   5   3      286.00      265.22     11.72 o 
  -3   5   3      247.99      242.27      9.84 o 
  -2   5   3     2317.98     2272.17     71.47 o 
  -1   5   3      149.30      142.89      7.37 o 
   0   5   3     1607.99     1556.83     59.49 o 
   1   5   3     2068.06     2081.34     85.32 o 
   2   5   3     1670.23     1847.89     60.93 o 
   3   5   3       80.02       82.60      5.93 o 
   4   5   3       13.50       22.48      6.87 o 
   5   5   3      456.23      472.99     18.14 o 
   6   5   3     2486.84     2503.47     89.90 o 
   7   5   3      252.71      261.29     13.67 o 
   8   5   3      526.43      577.94     24.13 o 
   9   5   3       46.44       16.98     15.64 o 
  10   5   3       57.48       21.48     17.80 o 
  11   5   3       13.50       23.77     16.90 o 
  12   5   3      150.32      200.75     42.02 o 
 -13   6   3       96.60       92.98     72.22 o 
 -12   6   3      166.88      189.41     21.60 o 
 -11   6   3       21.83       19.80     16.21 o 
 -10   6   3       94.46      133.88     16.41 o 
  -9   6   3       39.00       33.59     12.31 o 
  -8   6   3      118.48      112.84     29.67 o 
  -7   6   3      131.46      143.42     18.00 o 
  -6   6   3     1333.32     1338.40     43.03 o 
  -5   6   3      428.00      412.80     15.69 o 
  -4   6   3     3514.50     3256.44     97.83 o 
  -3   6   3      107.21      100.61      6.93 o 
  -2   6   3     1265.48     1264.08     37.66 o 
  -1   6   3     4559.13     5030.37    155.19 o 
   0   6   3      757.57      889.08     31.55 o 
   1   6   3      353.45      367.17     15.09 o 
   2   6   3    19055.53    21483.02    736.08 o 
   3   6   3       25.01       29.67      5.11 o 
   4   6   3     3448.49     3535.22    103.08 o 
   5   6   3      385.80      402.75     15.58 o 
   6   6   3     1094.62     1187.11     40.11 o 
   7   6   3      227.80      221.21     13.01 o 
   8   6   3      190.75      239.22     14.54 o 
   9   6   3       22.39       13.54     17.16 o 
  10   6   3      896.19      913.31     57.44 o 
  11   6   3        4.17        8.66     15.59 o 
  12   6   3       19.88       64.43     23.45 o 
 -13   7   3       47.35       48.09     48.90 o 
 -12   7   3       45.74       61.14     33.00 o 
 -11   7   3       13.06       35.36     19.34 o 
 -10   7   3      202.41      166.98     18.67 o 
  -9   7   3      333.03      294.74     17.10 o 
  -8   7   3     1221.03     1295.88     60.85 o 
  -7   7   3      198.22      184.51     32.21 o 
  -6   7   3       34.63       29.25      7.04 o 
  -5   7   3       88.23       93.35      7.39 o 
  -4   7   3       68.30       72.87      6.18 o 
  -3   7   3      224.89      251.14     10.53 o 
  -2   7   3     3266.64     3077.34     88.63 o 
  -1   7   3     1312.86     1319.37     42.55 o 
   0   7   3     6779.63     7816.34    296.99 o 
   1   7   3     2352.87     2949.50    116.17 o 
   2   7   3     1071.69     1161.82     50.27 o 
   3   7   3     2977.11     3380.64    136.00 o 
   4   7   3      137.17       94.26      7.23 o 
   5   7   3      543.76      482.19     18.11 o 
   6   7   3     4048.33     4022.51    124.09 o 
   7   7   3      213.99      189.83     15.26 o 
   8   7   3      770.50      889.23     35.12 o 
   9   7   3      170.99      151.27     15.05 o 
  10   7   3       24.62       70.85     14.75 o 
  11   7   3        9.49       -8.66     21.48 o 
  12   7   3       58.75       83.61     49.30 o 
 -12   8   3        7.15       33.45     18.93 o 
 -11   8   3        1.02        9.52     29.61 o 
 -10   8   3      151.29      137.94     19.35 o 
  -9   8   3      295.30      300.18     21.48 o 
  -8   8   3        0.90       21.27     15.76 o 
  -7   8   3      282.53      312.44     20.62 o 
  -6   8   3      795.31      771.84     29.68 o 
  -5   8   3      555.67      464.46     17.86 o 
  -4   8   3     2094.95     2127.34     65.42 o 
  -3   8   3     1334.63     1251.27     40.27 o 
  -2   8   3     1225.36     1249.46     41.51 o 
  -1   8   3      679.36      766.68     27.05 o 
   0   8   3     2542.17     2754.44     97.06 o 
   1   8   3     2065.37     2050.24     85.74 o 
   2   8   3      232.87      243.94     29.11 o 
   3   8   3     2652.48     2643.36    109.77 o 
   4   8   3     1015.22     1058.29     37.54 o 
   5   8   3       39.44       51.82     21.47 o 
   6   8   3        2.26       -7.51      7.70 o 
   7   8   3     2003.79     2034.99     97.30 o 
   8   8   3      303.04      317.61     17.65 o 
   9   8   3       93.77      116.33     17.19 o 
  10   8   3      133.30      126.51     35.27 o 
  11   8   3       53.00       45.96     24.07 o 
  12   8   3       12.42       18.84     64.41 o 
 -12   9   3       72.40       52.71     36.42 o 
 -11   9   3       42.24       78.37     54.02 o 
 -10   9   3        1.29       -8.90     13.17 o 
  -9   9   3       20.61       27.12     14.37 o 
  -8   9   3      829.84      849.50     34.06 o 
  -7   9   3       18.43       24.42     24.85 o 
  -6   9   3      213.51      201.22     12.18 o 
  -5   9   3      882.17      852.55     29.53 o 
  -4   9   3      418.48      397.06     16.24 o 
  -3   9   3     2254.29     2184.69     67.55 o 
  -2   9   3      596.04      591.05     23.98 o 
  -1   9   3     1254.57     1135.84     38.69 o 
   0   9   3     2736.09     2801.71     98.98 o 
   1   9   3     2321.91     2640.40    118.23 o 
   2   9   3      319.11      417.23     36.85 o 
   3   9   3      774.42      847.27     46.92 o 
   4   9   3     1242.39     1408.24     55.21 o 
   5   9   3     1592.30     1628.27     55.46 o 
   6   9   3      175.86      226.44     14.92 o 
   7   9   3     1047.15     1035.33     39.02 o 
   8   9   3        7.23       -9.63     11.10 o 
   9   9   3      308.75      242.66     26.15 o 
  10   9   3       11.78       47.03     18.04 o 
  11   9   3      156.75      136.80     41.79 o 
 -12  10   3        8.78       27.29     41.60 o 
 -11  10   3      172.83      164.88     26.09 o 
 -10  10   3       57.75       44.00     30.29 o 
  -9  10   3       90.73       76.89     31.70 o 
  -8  10   3      146.48      121.44     12.64 o 
  -7  10   3      219.87      174.89     21.48 o 
  -6  10   3      237.95      219.10     15.60 o 
  -5  10   3     2289.93     2255.76     70.74 o 
  -4  10   3      207.47      189.92     10.54 o 
  -3  10   3     2491.73     2545.03     87.17 o 
  -2  10   3      123.31      135.93      9.63 o 
  -1  10   3     1136.83     1115.39     35.32 o 
   0  10   3       86.18       77.00      6.36 o 
   1  10   3     2459.06     2639.72    124.50 o 
   2  10   3      295.07      280.28     32.93 o 
   3  10   3     1072.11     1202.08     78.92 o 
   4  10   3       49.30       51.98     10.36 o 
   5  10   3      335.54      395.59     26.85 o 
   6  10   3        5.20       -6.70     33.66 o 
   7  10   3      295.91      307.39     17.32 o 
   8  10   3        8.35        3.46     11.62 o 
   9  10   3       55.47      105.29     20.02 o 
  10  10   3        0.54       18.17     22.00 o 
  11  10   3        1.85       -4.88     36.07 o 
 -11  11   3        0.49        9.65     55.36 o 
 -10  11   3      106.15       98.57     21.70 o 
  -9  11   3      224.97      198.07     35.15 o 
  -8  11   3      502.18      449.25     25.17 o 
  -7  11   3      298.80      302.24     19.86 o 
  -6  11   3      175.31      179.07     15.18 o 
  -5  11   3     1449.46     1433.78     52.58 o 
  -4  11   3      128.92      104.23     11.16 o 
  -3  11   3       47.88       34.81      8.29 o 
  -2  11   3     2587.87     2525.61     90.19 o 
  -1  11   3     2631.85     2695.14     85.79 o 
   0  11   3       67.28       68.40      9.83 o 
   1  11   3     3165.81     3450.97    134.80 o 
   2  11   3       95.13      117.24     15.17 o 
   3  11   3        4.58        1.69      9.96 o 
   4  11   3      249.41      253.07     13.61 o 
   5  11   3      692.45      696.97     44.21 o 
   6  11   3        1.04       20.71     22.37 o 
   7  11   3      514.80      470.63     33.02 o 
   8  11   3       13.46       10.68     12.18 o 
   9  11   3       17.48       37.98     19.49 o 
  10  11   3        2.38       24.43     22.10 o 
  11  11   3       14.79       52.66     39.00 o 
 -11  12   3        1.77       24.31     60.56 o 
 -10  12   3        6.16        3.24     19.36 o 
  -9  12   3       23.62       37.64     17.91 o 
  -8  12   3      279.20      231.46     21.81 o 
  -7  12   3      644.66      657.16     31.99 o 
  -6  12   3       25.10       18.79     12.30 o 
  -5  12   3     1382.04     1226.38     46.33 o 
  -4  12   3       98.83      136.20     21.46 o 
  -3  12   3      345.41      330.86     17.85 o 
  -2  12   3       32.17       23.12      8.97 o 
  -1  12   3        2.28       -8.43      8.43 o 
   0  12   3      181.82      200.19     11.63 o 
   1  12   3      997.38     1079.27     79.78 o 
   2  12   3      428.56      506.97     57.53 o 
   3  12   3     1325.41     1353.37    107.96 o 
   4  12   3       19.24       26.06     17.75 o 
   5  12   3      422.46      379.76     27.04 o 
   6  12   3      228.48      240.07     19.87 o 
   7  12   3        0.69        2.32     10.88 o 
   8  12   3        0.75        0.78     16.75 o 
   9  12   3      134.50      106.26     22.97 o 
  10  12   3        3.60       13.97     89.00 o 
 -10  13   3        0.10        8.56     28.47 o 
  -9  13   3      351.01      352.33     24.76 o 
  -8  13   3      151.18      122.69     22.42 o 
  -7  13   3      688.05      718.42     37.62 o 
  -6  13   3      593.59      562.29     28.98 o 
  -5  13   3       23.81       24.30     13.28 o 
  -4  13   3       51.43       42.35     11.39 o 
  -3  13   3      546.40      534.94     23.36 o 
  -2  13   3     3068.34     3020.65    100.45 o 
  -1  13   3     2816.57     2905.02     97.00 o 
   0  13   3      262.77      244.96     15.96 o 
   1  13   3      728.48      749.21     38.30 o 
   2  13   3        0.35       12.98      9.24 o 
   3  13   3      380.71      369.25     33.56 o 
   4  13   3      152.24      142.06     14.17 o 
   5  13   3     1339.61     1410.50     91.61 o 
   6  13   3      202.41      217.43     33.28 o 
   7  13   3      441.99      496.93     24.79 o 
   8  13   3       63.29       28.64     18.75 o 
   9  13   3       72.01       36.13     50.18 o 
  10  13   3        9.09       56.60     45.45 o 
 -10  14   3      139.73      164.95     37.74 o 
  -9  14   3        0.45       10.81     17.17 o 
  -8  14   3      323.53      306.45     23.07 o 
  -7  14   3      138.55      115.07     24.45 o 
  -6  14   3       58.28       31.92     32.54 o 
  -5  14   3      419.82      429.99     25.60 o 
  -4  14   3      929.70      893.00     35.72 o 
  -3  14   3     1697.21     1683.53     59.68 o 
  -2  14   3      686.83      721.10     29.76 o 
  -1  14   3     1062.16     1066.60     39.70 o 
   0  14   3      142.17      132.13     13.07 o 
   1  14   3      297.12      276.71     14.84 o 
   2  14   3     3017.64     3177.97    168.70 o 
   3  14   3     1416.48     1492.16    135.13 o 
   4  14   3        8.95       26.46     11.67 o 
   5  14   3      790.19      853.79     53.54 o 
   6  14   3        8.38       14.22     11.47 o 
   7  14   3        0.54        3.44     24.91 o 
   8  14   3      187.11      211.17     23.85 o 
   9  14   3       88.55      123.56     23.00 o 
  -9  15   3       20.43       -6.69     25.35 o 
  -8  15   3      227.73      254.51     41.72 o 
  -7  15   3       54.18       93.75     40.92 o 
  -6  15   3        5.13      -20.15     22.33 o 
  -5  15   3      126.10      140.68     15.28 o 
  -4  15   3       62.78       39.09     12.05 o 
  -3  15   3      222.07      234.22     22.29 o 
  -2  15   3      487.48      451.18     21.24 o 
  -1  15   3      388.53      416.75     20.91 o 
   0  15   3       43.80       26.50     16.41 o 
   1  15   3      752.60      722.84     30.06 o 
   2  15   3        9.14       30.34     21.83 o 
   3  15   3       51.17       47.62     14.56 o 
   4  15   3       82.38       92.08     14.41 o 
   5  15   3        2.30        8.37     11.46 o 
   6  15   3      233.26      228.39     22.04 o 
   7  15   3      216.69      235.13     35.04 o 
   8  15   3       10.80        7.35     54.30 o 
   9  15   3       76.64       74.36     56.13 o 
  -9  16   3       92.05      100.09     22.90 o 
  -8  16   3       29.93       34.98     17.08 o 
  -7  16   3       16.07       35.58     16.45 o 
  -6  16   3      190.55      154.62     19.20 o 
  -5  16   3       40.73       12.35     13.56 o 
  -4  16   3      406.47      393.66     21.14 o 
  -3  16   3      104.79       97.35     13.03 o 
  -2  16   3        5.32        0.41     14.62 o 
  -1  16   3      182.83      197.41     14.36 o 
   0  16   3      504.44      492.17     25.76 o 
   1  16   3        0.67       -3.24     10.34 o 
   2  16   3      492.49      502.86     31.06 o 
   3  16   3       87.17      113.18     13.84 o 
   4  16   3     1019.85     1000.20     77.54 o 
   5  16   3      155.90      141.10     24.98 o 
   6  16   3       11.04      -15.66     17.05 o 
   7  16   3       20.28       -2.36     26.96 o 
   8  16   3        2.82      -19.61     20.32 o 
  -8  17   3       20.19       19.95     25.64 o 
  -7  17   3       58.66       60.69     16.94 o 
  -6  17   3       49.05       58.98     21.85 o 
  -5  17   3        1.33      -14.15     14.15 o 
  -4  17   3      106.06       99.91     21.43 o 
  -3  17   3       17.15       -1.64     19.99 o 
  -2  17   3      763.11      730.25     38.38 o 
  -1  17   3        8.06      -16.86     16.86 o 
   0  17   3     1022.82     1068.86     51.75 o 
   1  17   3       10.15       -5.01     18.18 o 
   2  17   3        2.21        2.27     19.37 o 
   3  17   3       71.29       61.63     12.12 o 
   4  17   3      619.47      569.83     51.38 o 
   5  17   3        0.16       -2.43     28.50 o 
   6  17   3      534.78      522.51     44.07 o 
   7  17   3        0.27        9.70     42.85 o 
  -7  18   3        7.50      -12.53     27.87 o 
  -6  18   3      384.03      375.53     24.72 o 
  -5  18   3      101.70      130.13     17.11 o 
  -4  18   3      630.01      677.74     32.21 o 
  -3  18   3       25.51       23.14     21.98 o 
  -2  18   3       62.34       58.93     22.57 o 
  -1  18   3       39.79       32.35     12.38 o 
   0  18   3      268.16      230.78     20.80 o 
   1  18   3       33.12       22.67     14.26 o 
   2  18   3      581.20      562.79     37.74 o 
   3  18   3        0.31       -9.74     14.06 o 
   4  18   3      289.63      272.37     39.89 o 
   5  18   3       36.78       96.77     57.54 o 
   6  18   3        4.81        9.67    115.96 o 
  -6  19   3       44.01       54.59     19.79 o 
  -5  19   3       95.79       79.30     32.52 o 
  -4  19   3       26.48       53.74     17.27 o 
  -3  19   3      142.96      114.26     16.96 o 
  -2  19   3      438.99      381.86     51.42 o 
  -1  19   3      226.28      183.30     18.56 o 
   0  19   3      343.12      354.74     23.46 o 
   1  19   3      248.87      273.98     20.98 o 
   2  19   3       36.08       48.37     24.65 o 
   3  19   3        1.33       -5.94     43.03 o 
   4  19   3       14.21        9.72     30.69 o 
   5  19   3       33.82       51.91     88.65 o 
  -4  20   3      279.39      265.14     36.40 o 
  -3  20   3       99.00       94.91     26.46 o 
  -2  20   3       30.24       43.67     16.58 o 
  -1  20   3      142.19      118.94     17.67 o 
   0  20   3        5.07       -9.16     15.25 o 
   1  20   3      388.29      356.23     24.58 o 
   2  20   3       94.03       83.02     23.72 o 
   3  20   3      234.53      218.26     64.37 o 
  -1  21   3       57.89      128.97     54.30 o 
   0  21   3      125.71      212.85     57.37 o 
 -12   0   4       10.81       50.77     25.07 o 
 -10   0   4        6.85       27.62     66.10 o 
  -8   0   4        2.05        9.21     13.87 o 
  -6   0   4      250.06      218.21     14.93 o 
  -4   0   4      457.67      387.53     18.94 o 
  -2   0   4      387.89      362.25     16.80 o 
   0   0   4     1541.08     1323.45     54.11 o 
   2   0   4     1342.09     1082.65     44.97 o 
   4   0   4     4471.73     4047.68    162.92 o 
   6   0   4     1846.40     1826.37     76.66 o 
   8   0   4       92.37       50.94     23.53 o 
  10   0   4      177.03      182.82     66.52 o 
  12   0   4      299.68      259.92     27.94 o 
 -13   1   4        7.25       41.12     20.16 o 
 -12   1   4       14.10       -1.66     17.12 o 
 -11   1   4      745.36      658.69     48.32 o 
 -10   1   4      243.43      213.14     20.65 o 
  -9   1   4      621.62      647.65     49.81 o 
  -8   1   4      164.76      176.38     19.20 o 
  -7   1   4      429.30      409.15     20.78 o 
  -6   1   4     4543.01     4615.57    133.38 o 
  -5   1   4     1362.17     1431.46     43.13 o 
  -4   1   4      511.31      464.99     15.83 o 
  -3   1   4     3130.15     3299.54     94.36 o 
  -2   1   4      531.65      573.15     17.68 o 
  -1   1   4     1018.77     1028.93     30.18 o 
   0   1   4    13447.46    13369.39    418.05 o 
   1   1   4      902.56      823.36     26.75 o 
   2   1   4     5607.91     5284.91    151.28 o 
   3   1   4     1088.64     1113.38     32.75 o 
   4   1   4        2.06       -7.08      7.08 o 
   5   1   4       81.47       60.29      5.48 o 
   6   1   4      931.07      856.10     27.21 o 
   7   1   4      240.96      261.41     12.17 o 
   8   1   4     1238.13     1333.10     50.16 o 
   9   1   4      125.23      165.70     15.66 o 
  10   1   4        0.90      -25.10     33.82 o 
  11   1   4      158.93      139.46     29.45 o 
  12   1   4       84.40       60.90     27.13 o 
 -13   2   4       42.57       19.80     19.42 o 
 -12   2   4      167.45      138.44     26.48 o 
 -11   2   4      509.93      445.66     31.82 o 
 -10   2   4        3.51       -4.38     13.16 o 
  -9   2   4     1102.51     1045.07     42.81 o 
  -8   2   4       35.57       31.96     14.63 o 
  -7   2   4      329.45      315.32     13.88 o 
  -6   2   4      184.59      138.93      8.70 o 
  -5   2   4     2966.94     3283.43     94.51 o 
  -4   2   4     4233.58     4246.49    121.74 o 
  -3   2   4     8781.71     9172.17    261.79 o 
  -2   2   4    12272.04    12206.59    347.95 o 
  -1   2   4     4944.99     4951.42    141.04 o 
   0   2   4     1364.85     1434.71     45.39 o 
   1   2   4     6306.79     6178.32    207.81 o 
   2   2   4      660.21      572.98     19.46 o 
   3   2   4     2483.50     2350.84     67.46 o 
   4   2   4     8603.63     8396.18    238.31 o 
   5   2   4      341.12      356.61     12.53 o 
   6   2   4      365.68      403.73     14.51 o 
   7   2   4      610.67      619.89     23.94 o 
   8   2   4       38.73       48.78     15.03 o 
   9   2   4        3.44       -4.89     10.35 o 
  10   2   4       85.83      105.13     26.81 o 
  11   2   4      172.59      180.31     26.28 o 
  12   2   4       46.93       37.33     23.87 o 
 -13   3   4       46.76       33.61     24.46 o 
 -12   3   4      151.78      159.58     50.42 o 
 -11   3   4      105.87       78.70     19.48 o 
 -10   3   4       26.31       23.78     29.98 o 
  -9   3   4       16.94       -9.84     12.26 o 
  -8   3   4      535.20      516.88     27.69 o 
  -7   3   4     1809.79     1808.43     59.34 o 
  -6   3   4      299.58      303.60     13.70 o 
  -5   3   4     1566.12     1664.46     49.85 o 
  -4   3   4     1731.59     1810.05     53.63 o 
  -3   3   4      211.17      218.07      8.46 o 
  -2   3   4    13760.31    14572.37    414.42 o 
  -1   3   4     8379.58     8562.94    257.89 o 
   0   3   4     1681.71     1656.37     56.75 o 
   1   3   4     2951.82     2879.79     97.71 o 
   2   3   4     3170.16     3331.31     95.14 o 
   3   3   4      121.14      108.58      6.98 o 
   4   3   4      210.56      200.39      8.16 o 
   5   3   4     1062.76     1047.34     31.90 o 
   6   3   4      495.32      535.40     19.40 o 
   7   3   4     1867.51     1820.34     58.05 o 
   8   3   4      653.63      666.81     27.50 o 
   9   3   4      121.74      126.45     16.02 o 
  10   3   4      807.48      795.24     54.26 o 
  11   3   4       56.83       31.78     16.35 o 
  12   3   4       15.27        5.29     25.80 o 
 -13   4   4        0.70       22.39     39.00 o 
 -12   4   4      174.31      171.98     61.29 o 
 -11   4   4      840.62      794.63     58.28 o 
 -10   4   4      403.26      400.51     23.22 o 
  -9   4   4        9.59       26.63     12.55 o 
  -8   4   4     1024.65     1039.55     39.37 o 
  -7   4   4       19.76       21.89     12.42 o 
  -6   4   4      272.44      281.86     12.29 o 
  -5   4   4     9639.64     9784.13    280.53 o 
  -4   4   4     2237.91     2352.20     68.89 o 
  -3   4   4     1783.52     1631.00     47.90 o 
  -2   4   4     2292.15     2298.05     70.32 o 
  -1   4   4     2119.74     2153.31     73.45 o 
   0   4   4      204.94      271.78     14.15 o 
   1   4   4     5695.24     5529.25    183.29 o 
   2   4   4     3083.84     3139.24     90.62 o 
   3   4   4     5133.83     5121.99    146.72 o 
   4   4   4       15.76       13.33      5.01 o 
   5   4   4      853.94      856.34     27.08 o 
   6   4   4        8.75       10.27      6.06 o 
   7   4   4        5.49        1.85      7.65 o 
   8   4   4        1.28       -5.22      9.37 o 
   9   4   4     1506.86     1642.84     92.60 o 
  10   4   4        3.10      -16.48     17.10 o 
  11   4   4       71.72       39.42     27.25 o 
  12   4   4       10.22       33.24     22.55 o 
 -13   5   4       10.94        4.60     46.50 o 
 -12   5   4       37.45       51.34     32.22 o 
 -11   5   4       34.79       -6.90     19.72 o 
 -10   5   4      553.67      515.81     27.28 o 
  -9   5   4       16.27       13.80     11.42 o 
  -8   5   4       19.35       29.72     16.90 o 
  -7   5   4     1007.06      987.29     37.26 o 
  -6   5   4      775.98      849.73     40.17 o 
  -5   5   4     3400.09     3479.90    100.85 o 
  -4   5   4        8.74       -4.75      9.46 o 
  -3   5   4      182.93      212.77     10.31 o 
  -2   5   4        2.17        0.62      4.32 o 
  -1   5   4    13093.98    14034.77    432.10 o 
   0   5   4      746.69      729.21     26.03 o 
   1   5   4     7375.04     7659.92    267.56 o 
   2   5   4      112.60      110.15      7.10 o 
   3   5   4      326.90      334.68     12.14 o 
   4   5   4       15.92       23.38      4.84 o 
   5   5   4     3450.22     3487.82    100.75 o 
   6   5   4       99.77       80.53      9.22 o 
   7   5   4      559.84      580.82     24.17 o 
   8   5   4        1.03        3.21     15.98 o 
   9   5   4       30.50       10.88     23.33 o 
  10   5   4       73.79       62.06     16.68 o 
  11   5   4       40.34       70.53     53.53 o 
  12   5   4        6.37      -22.33     22.63 o 
 -13   6   4        0.36       42.57     38.61 o 
 -12   6   4        0.22      -15.79     17.69 o 
 -11   6   4        3.66      -15.58     15.58 o 
 -10   6   4        6.04        2.97     14.04 o 
  -9   6   4       55.36       86.52     30.23 o 
  -8   6   4        1.66        9.64     17.05 o 
  -7   6   4      273.02      291.65     19.91 o 
  -6   6   4       85.78      124.61     23.37 o 
  -5   6   4     1113.40     1064.97     35.62 o 
  -4   6   4        1.41       -1.79      9.48 o 
  -3   6   4     2130.05     1900.02     56.02 o 
  -2   6   4      812.62      823.46     28.26 o 
  -1   6   4      677.88      665.99     23.28 o 
   0   6   4     1470.81     1617.87     62.92 o 
   1   6   4      196.83      267.98     23.43 o 
   2   6   4      883.71     1019.90     42.91 o 
   3   6   4     5153.00     5165.93    160.04 o 
   4   6   4      137.85      145.01      8.60 o 
   5   6   4     2074.88     2055.07     66.06 o 
   6   6   4      568.03      535.73     22.40 o 
   7   6   4      454.88      448.54     20.43 o 
   8   6   4      168.01      166.25     12.96 o 
   9   6   4        3.14        8.05     12.42 o 
  10   6   4       37.94       28.90     19.06 o 
  11   6   4      289.77      321.60     49.20 o 
  12   6   4       41.61       49.96     25.80 o 
 -12   7   4      131.59      142.87     24.96 o 
 -11   7   4       13.25      -15.93     60.90 o 
 -10   7   4       78.26       67.64     26.44 o 
  -9   7   4      277.82      265.43     17.42 o 
  -8   7   4      135.21      120.56     12.89 o 
  -7   7   4      620.32      619.17     39.94 o 
  -6   7   4       89.95      102.54      9.42 o 
  -5   7   4       15.78       21.11     12.16 o 
  -4   7   4      564.36      622.47     24.26 o 
  -3   7   4     1356.99     1383.52     41.82 o 
  -2   7   4      817.82      829.54     35.38 o 
  -1   7   4     5455.01     5697.89    175.54 o 
   0   7   4     2329.73     2643.03     88.29 o 
   1   7   4     3928.02     3954.33    137.04 o 
   2   7   4       14.69       25.89      6.59 o 
   3   7   4     1284.42     1206.09     41.56 o 
   4   7   4      122.11      148.73     13.49 o 
   5   7   4     1313.79     1271.40     40.11 o 
   6   7   4      638.37      706.79     44.80 o 
   7   7   4     2107.76     2170.08     69.88 o 
   8   7   4      556.91      495.89     24.50 o 
   9   7   4      250.18      256.28     26.48 o 
  10   7   4       61.67       46.72     20.29 o 
  11   7   4      132.36      179.84     48.93 o 
  12   7   4       19.75       44.05     25.83 o 
 -12   8   4        0.30       43.71     33.79 o 
 -11   8   4       84.49       93.28     24.54 o 
 -10   8   4       71.41       80.97     20.44 o 
  -9   8   4       16.24       18.18     12.88 o 
  -8   8   4      518.06      476.09     24.41 o 
  -7   8   4      800.11      758.16     33.25 o 
  -6   8   4       42.08       40.68      9.80 o 
  -5   8   4      484.01      477.17     20.27 o 
  -4   8   4      616.27      636.69     25.16 o 
  -3   8   4     2611.05     2543.56     79.95 o 
  -2   8   4      527.08      539.56     22.77 o 
  -1   8   4     5698.50     6109.39    188.16 o 
   0   8   4     1111.76     1267.61     44.47 o 
   1   8   4      314.81      332.17     33.41 o 
   2   8   4       89.36      102.08     24.44 o 
   3   8   4     2865.26     3101.91    127.81 o 
   4   8   4      620.15      706.77     24.09 o 
   5   8   4     2263.11     2347.59     77.77 o 
   6   8   4     1110.34     1205.22     41.40 o 
   7   8   4      340.97      352.87     18.03 o 
   8   8   4       82.85       76.38     20.39 o 
   9   8   4       56.12       42.72     20.21 o 
  10   8   4       14.17       25.99     20.60 o 
  11   8   4        6.69       29.31     24.17 o 
 -12   9   4       21.90        0.16     34.08 o 
 -11   9   4        0.60       -4.99     38.32 o 
 -10   9   4       15.84       15.11     15.98 o 
  -9   9   4      171.25      140.21     21.07 o 
  -8   9   4      569.97      577.28     38.78 o 
  -7   9   4     1276.63     1315.75     47.39 o 
  -6   9   4     2303.90     2373.61     79.04 o 
  -5   9   4      320.21      355.53     15.02 o 
  -4   9   4      377.07      376.29     15.44 o 
  -3   9   4        1.89       -7.18      7.18 o 
  -2   9   4      508.52      508.83     19.88 o 
  -1   9   4      394.26      381.23     16.18 o 
   0   9   4     1680.41     1575.82     57.81 o 
   1   9   4      643.19      677.83     43.37 o 
   2   9   4      425.73      423.39     18.72 o 
   3   9   4     1075.30     1488.64    129.98 o 
   4   9   4      747.14      769.73     29.11 o 
   5   9   4      578.70      587.85     21.76 o 
   6   9   4      184.30      173.04     12.74 o 
   7   9   4       13.97       10.64     16.56 o 
   8   9   4      136.12      167.05     27.51 o 
   9   9   4       28.02       39.56     18.24 o 
  10   9   4       97.14       71.31     22.00 o 
  11   9   4      163.25      224.05     28.69 o 
 -12  10   4       89.69      111.85     54.05 o 
 -11  10   4      116.81      133.66     33.12 o 
 -10  10   4      104.04      115.41     17.63 o 
  -9  10   4       28.75       28.01     20.35 o 
  -8  10   4       33.37       42.60     25.56 o 
  -7  10   4      124.98      141.94     80.94 o 
  -6  10   4      286.66      288.16     17.94 o 
  -5  10   4     1170.84     1150.36     42.86 o 
  -4  10   4      419.07      391.64     18.78 o 
  -3  10   4      458.67      488.69     32.86 o 
  -2  10   4     1664.88     1482.37     49.44 o 
  -1  10   4       22.09        8.46      8.47 o 
   0  10   4      283.53      286.89     13.98 o 
   1  10   4        0.08       -8.59      8.59 o 
   2  10   4     1194.77     1224.09     54.72 o 
   3  10   4      314.50      356.54     22.22 o 
   4  10   4     2868.24     2828.24    115.57 o 
   5  10   4       27.58       22.60     19.46 o 
   6  10   4      540.54      474.60     21.27 o 
   7  10   4       74.77       -1.55     19.10 o 
   8  10   4      533.58      521.42     36.71 o 
   9  10   4        1.60        6.86     18.68 o 
  10  10   4      402.38      451.09     81.88 o 
  11  10   4       24.48        8.99     24.63 o 
 -11  11   4       12.05       27.21     54.25 o 
 -10  11   4        4.58       -6.61     21.47 o 
  -9  11   4       10.81       14.96     24.25 o 
  -8  11   4      334.57      389.31     23.24 o 
  -7  11   4        5.26       10.69     27.55 o 
  -6  11   4      488.35      438.14     24.08 o 
  -5  11   4      296.59      279.17     20.88 o 
  -4  11   4      411.69      434.74     20.60 o 
  -3  11   4      521.35      523.64     22.20 o 
  -2  11   4      540.00      522.66     21.73 o 
  -1  11   4       33.00       27.98     10.11 o 
   0  11   4     1968.81     2042.37     69.39 o 
   1  11   4      173.56      216.42     33.70 o 
   2  11   4      604.68      637.95     43.23 o 
   3  11   4        5.61       -0.02     10.89 o 
   4  11   4       37.62       23.73     11.61 o 
   5  11   4        2.92       -9.65      9.91 o 
   6  11   4      160.90      184.95     33.36 o 
   7  11   4      169.53      152.16     24.79 o 
   8  11   4      206.45      206.83     50.74 o 
   9  11   4      295.56      260.06     43.33 o 
  10  11   4       33.42       31.97     24.86 o 
 -11  12   4        2.74       44.41     30.14 o 
 -10  12   4      117.92      103.43     18.68 o 
  -9  12   4       56.53       68.76     16.87 o 
  -8  12   4      356.86      405.24     27.19 o 
  -7  12   4      105.90      104.79     15.39 o 
  -6  12   4      261.34      269.97     23.86 o 
  -5  12   4      551.91      500.85     23.73 o 
  -4  12   4     2906.59     2845.76     95.43 o 
  -3  12   4        2.48       -8.65      8.65 o 
  -2  12   4     3667.93     3764.44    123.26 o 
  -1  12   4        0.61      -10.66     10.66 o 
   0  12   4      114.01       77.17     12.50 o 
   1  12   4     1779.80     1928.39     77.47 o 
   2  12   4     1701.93     1623.49     87.91 o 
   3  12   4      789.46      883.65     82.98 o 
   4  12   4     1382.26     1476.43     85.24 o 
   5  12   4      440.52      403.59     22.41 o 
   6  12   4       61.38       38.01     15.59 o 
   7  12   4      173.59      151.21     20.25 o 
   8  12   4      214.87      251.28     61.53 o 
   9  12   4       54.92       19.42     41.96 o 
  10  12   4       12.18       47.18     26.85 o 
 -10  13   4        8.31       44.19     46.51 o 
  -9  13   4       34.31       53.88     26.77 o 
  -8  13   4        4.45       12.73     18.41 o 
  -7  13   4       12.23       10.41     25.19 o 
  -6  13   4      568.60      537.90     28.20 o 
  -5  13   4      189.72      204.53     18.69 o 
  -4  13   4      169.72      167.00     13.29 o 
  -3  13   4        1.08        0.48     17.43 o 
  -2  13   4      146.40      122.75     18.28 o 
  -1  13   4      464.31      442.93     19.60 o 
   0  13   4     3223.50     3400.94    121.31 o 
   1  13   4       16.08        8.64      9.95 o 
   2  13   4     1114.32     1172.42     85.09 o 
   3  13   4       26.65       34.76      8.85 o 
   4  13   4        9.29        5.76     11.50 o 
   5  13   4       14.48       -0.81     26.67 o 
   6  13   4      435.08      485.45     58.54 o 
   7  13   4      128.42       80.64     29.63 o 
   8  13   4      432.61      405.03     33.70 o 
   9  13   4        8.27        3.29     21.30 o 
 -10  14   4       68.78      110.98     66.33 o 
  -9  14   4      307.41      313.08     30.71 o 
  -8  14   4       20.22       10.04     16.31 o 
  -7  14   4      300.69      298.88     27.75 o 
  -6  14   4       56.32       44.65     25.42 o 
  -5  14   4      102.56       97.88     26.37 o 
  -4  14   4      309.52      340.05     24.64 o 
  -3  14   4     1874.92     1974.00     68.20 o 
  -2  14   4      218.86      231.65     14.49 o 
  -1  14   4       71.44       69.66     10.29 o 
   0  14   4      245.57      219.65     13.62 o 
   1  14   4       23.20        9.49     18.00 o 
   2  14   4      130.09      157.45     11.92 o 
   3  14   4       75.28       61.80     10.24 o 
   4  14   4      512.74      506.10     46.02 o 
   5  14   4      176.86      143.09     18.49 o 
   6  14   4      482.30      476.00     30.40 o 
   7  14   4        7.15        7.23     33.60 o 
   8  14   4        0.00        8.25     20.16 o 
   9  14   4       69.22       75.50     23.19 o 
  -9  15   4      103.83      114.60     54.02 o 
  -8  15   4      230.90      251.65     33.97 o 
  -7  15   4     1184.24     1136.28     57.30 o 
  -6  15   4       42.84       40.05     23.15 o 
  -5  15   4      102.63      146.24     27.93 o 
  -4  15   4        1.29        4.27     14.17 o 
  -3  15   4      117.52      107.62     14.40 o 
  -2  15   4      606.17      596.86     26.00 o 
  -1  15   4      984.90      960.89     38.63 o 
   0  15   4      668.42      712.06     29.22 o 
   1  15   4      871.47      970.30     52.86 o 
   2  15   4      305.76      283.45     16.13 o 
   3  15   4      154.38      151.30     21.40 o 
   4  15   4       17.45       16.89     26.96 o 
   5  15   4      640.07      655.67     48.80 o 
   6  15   4      128.37      138.14     20.17 o 
   7  15   4      312.68      313.52     26.77 o 
   8  15   4       19.12       19.95     20.74 o 
  -8  16   4        0.24       -5.15     28.21 o 
  -7  16   4       72.96       86.36     26.39 o 
  -6  16   4      643.22      606.78     55.34 o 
  -5  16   4      105.57       93.37     23.55 o 
  -4  16   4      257.30      252.82     20.98 o 
  -3  16   4       68.48       72.97     12.79 o 
  -2  16   4       43.75       29.27     13.26 o 
  -1  16   4      168.63      172.99     23.24 o 
   0  16   4       10.19        4.02     12.13 o 
   1  16   4       40.48       46.09     20.89 o 
   2  16   4      452.27      436.51     29.07 o 
   3  16   4      450.50      571.84     60.79 o 
   4  16   4       81.78      114.79     34.47 o 
   5  16   4      244.77      245.08     22.68 o 
   6  16   4      107.41       99.72     20.02 o 
   7  16   4        5.30        3.49     20.70 o 
   8  16   4       42.69       29.33     21.84 o 
  -8  17   4       21.72       29.12     29.66 o 
  -7  17   4       20.10       35.89     17.00 o 
  -6  17   4      161.24      175.03     18.74 o 
  -5  17   4       42.91       52.79     15.11 o 
  -4  17   4      109.45      137.29     15.83 o 
  -3  17   4       17.16       45.23     21.45 o 
  -2  17   4       27.76       37.70     17.95 o 
  -1  17   4      542.16      565.59     25.30 o 
   0  17   4       22.10        2.54     15.44 o 
   1  17   4      208.88      222.81     15.99 o 
   2  17   4       38.98       50.09     15.51 o 
   3  17   4      161.89      145.32     22.89 o 
   4  17   4       10.66       16.17     17.03 o 
   5  17   4       48.66       56.21     46.31 o 
   6  17   4      141.95      157.33     44.29 o 
   7  17   4      424.99      416.59     31.71 o 
  -7  18   4        0.68       -4.52     17.57 o 
  -6  18   4      135.51      100.99     17.87 o 
  -5  18   4       63.23       50.98     15.90 o 
  -4  18   4      142.47      139.65     26.93 o 
  -3  18   4      153.26      156.59     15.55 o 
  -2  18   4        4.65       24.57     20.85 o 
  -1  18   4      169.48      165.88     15.43 o 
   0  18   4      184.41      167.91     15.20 o 
   1  18   4      243.05      265.84     22.01 o 
   2  18   4      180.18      153.64     18.73 o 
   3  18   4      520.69      593.49     57.67 o 
   4  18   4       67.94       93.27     18.97 o 
   5  18   4      264.54      257.07     57.00 o 
   6  18   4        8.43       33.13    120.07 o 
  -5  19   4       36.71       74.53     17.11 o 
  -4  19   4       50.10       20.50     15.75 o 
  -3  19   4        1.89      -11.35     22.57 o 
  -2  19   4      208.81      222.48     27.78 o 
  -1  19   4      320.49      304.93     19.69 o 
   0  19   4      184.99      179.25     35.74 o 
   1  19   4      742.47      686.16     49.91 o 
   2  19   4       10.20        7.01     20.44 o 
   3  19   4      199.78      149.91     27.10 o 
   4  19   4      134.52      128.54     35.69 o 
  -3  20   4      219.28      212.16     20.53 o 
  -2  20   4       24.27       11.97     20.61 o 
  -1  20   4       12.64        2.22     28.98 o 
   0  20   4       92.22       68.52     21.66 o 
   1  20   4       16.52       37.53     30.70 o 
   2  20   4      346.02      361.71     53.11 o 
   3  20   4       61.13       70.25     26.03 o 
 -13   0   5      186.12      178.03     31.20 o 
 -11   0   5      337.33      394.25     35.43 o 
  -9   0   5     1528.42     1661.31     86.42 o 
  -7   0   5     1424.67     1379.64     61.24 o 
  -5   0   5       66.03       65.40      8.69 o 
  -3   0   5    12709.38    12701.63    514.34 o 
  -1   0   5    13812.15    13802.70    651.45 o 
   1   0   5     3058.64     3029.73    122.55 o 
   3   0   5     4353.52     3925.60    159.20 o 
   5   0   5      383.67      333.74     16.78 o 
   7   0   5      634.91      658.44     33.21 o 
   9   0   5      499.16      478.20     57.21 o 
  11   0   5       18.90       49.23     35.69 o 
 -13   1   5       89.62      116.62     21.02 o 
 -12   1   5       16.07       18.98     17.61 o 
 -11   1   5      760.15      809.33     39.00 o 
 -10   1   5       73.20       65.28     14.32 o 
  -9   1   5      252.10      214.12     21.88 o 
  -8   1   5       15.53        4.96      9.33 o 
  -7   1   5     1271.07     1312.87     41.28 o 
  -6   1   5      117.84      127.86     14.50 o 
  -5   1   5     3642.42     3593.34    103.92 o 
  -4   1   5      892.74      897.45     27.72 o 
  -3   1   5      282.50      337.11     22.72 o 
  -2   1   5     2401.78     2442.97     70.30 o 
  -1   1   5      804.13      787.47     26.00 o 
   0   1   5     2440.62     2420.05     76.36 o 
   1   1   5    10806.31    10803.32    337.75 o 
   2   1   5     4759.01     4849.37    151.98 o 
   3   1   5     5646.23     5595.20    159.36 o 
   4   1   5      443.61      500.18     16.77 o 
   5   1   5      490.72      443.69     15.96 o 
   6   1   5      672.22      707.11     23.92 o 
   7   1   5     2404.15     2498.31     77.95 o 
   8   1   5      358.51      386.71     27.86 o 
   9   1   5      553.35      579.51     27.59 o 
  10   1   5       38.87       29.72     15.77 o 
  11   1   5       15.08        0.46     16.50 o 
  12   1   5        0.90        3.54     21.51 o 
 -13   2   5       42.29       41.43     33.87 o 
 -12   2   5      276.87      258.38     22.50 o 
 -11   2   5        3.81       32.42     23.29 o 
 -10   2   5      191.84      181.21     16.89 o 
  -9   2   5      140.66      151.09     22.51 o 
  -8   2   5        8.38       18.75     11.82 o 
  -7   2   5      251.95      272.86     12.66 o 
  -6   2   5     3308.15     3421.16     99.87 o 
  -5   2   5      173.88      148.00      9.02 o 
  -4   2   5      422.86      441.41     15.04 o 
  -3   2   5    10211.93    10326.43    293.79 o 
  -2   2   5     2892.10     2964.91     85.10 o 
  -1   2   5     4670.33     4526.41    128.99 o 
   0   2   5     4844.48     5130.98    160.62 o 
   1   2   5     4276.47     4214.22    132.33 o 
   2   2   5     1939.79     2086.42     66.29 o 
   3   2   5     3490.33     3398.83     97.54 o 
   4   2   5      251.04      283.36     11.46 o 
   5   2   5     4660.16     4700.98    142.06 o 
   6   2   5      252.51      245.64     10.50 o 
   7   2   5        6.80       -1.44     11.06 o 
   8   2   5      166.90      128.09     11.65 o 
   9   2   5        7.87        7.18     13.15 o 
  10   2   5      558.15      488.46     42.81 o 
  11   2   5       43.16       68.74     17.72 o 
  12   2   5      115.72       92.93     23.90 o 
 -13   3   5        9.18       19.87     19.64 o 
 -12   3   5       15.05       41.95     39.23 o 
 -11   3   5       53.14       89.68     57.20 o 
 -10   3   5      177.59      187.28     17.21 o 
  -9   3   5        2.66      -17.79     17.79 o 
  -8   3   5        3.59       -5.25      9.68 o 
  -7   3   5     1313.51     1304.56     41.40 o 
  -6   3   5       18.47       13.13      7.62 o 
  -5   3   5      790.55      828.64     26.77 o 
  -4   3   5     2340.31     2394.23     69.45 o 
  -3   3   5      203.55      213.64     10.04 o 
  -2   3   5     1067.05     1095.75     32.57 o 
  -1   3   5      106.64       99.04      8.15 o 
   0   3   5     2104.23     2232.49     70.38 o 
   1   3   5     4665.36     4662.95    157.54 o 
   2   3   5       64.46       49.37      5.76 o 
   3   3   5      122.74      145.36      8.70 o 
   4   3   5      277.70      306.52     11.51 o 
   5   3   5       19.61       32.75      7.03 o 
   6   3   5      478.22      478.92     16.76 o 
   7   3   5      208.20      187.52     12.29 o 
   8   3   5      226.03      249.67     14.64 o 
   9   3   5       11.77       25.54     14.17 o 
  10   3   5       65.83       93.92     16.61 o 
  11   3   5        0.31        5.91     22.24 o 
  12   3   5        2.66       30.03     24.16 o 
 -13   4   5        8.77       -2.27     19.73 o 
 -12   4   5      194.47      156.26     20.08 o 
 -11   4   5      142.81      160.99     24.44 o 
 -10   4   5      772.07      835.30     37.76 o 
  -9   4   5        1.33        6.94     11.86 o 
  -8   4   5      513.63      541.60     23.75 o 
  -7   4   5     1039.72     1061.99     39.09 o 
  -6   4   5      471.84      522.63     20.01 o 
  -5   4   5      342.37      345.31     14.10 o 
  -4   4   5     3023.62     2906.14     83.39 o 
  -3   4   5     1020.60      978.63     29.86 o 
  -2   4   5     9362.51     9262.04    263.46 o 
  -1   4   5      585.54      595.23     20.04 o 
   0   4   5      387.57      350.76     13.25 o 
   1   4   5     1620.61     1835.42     58.34 o 
   2   4   5     3657.71     3778.81    119.27 o 
   3   4   5      138.48      175.23      7.48 o 
   4   4   5     4907.12     4944.94    141.79 o 
   5   4   5      943.17      912.25     29.02 o 
   6   4   5      626.19      638.69     22.22 o 
   7   4   5      511.99      505.71     29.29 o 
   8   4   5       14.62       23.90      9.66 o 
   9   4   5       20.64       13.01     19.65 o 
  10   4   5        3.08       25.40     18.58 o 
  11   4   5       68.40       49.41     22.39 o 
  12   4   5        1.05        1.19     45.45 o 
 -13   5   5       14.96       18.69     20.28 o 
 -12   5   5       16.92       49.29     18.87 o 
 -11   5   5       17.83       34.61     17.82 o 
 -10   5   5       27.40       25.50     18.03 o 
  -9   5   5      690.89      661.76     29.24 o 
  -8   5   5      499.83      462.24     27.84 o 
  -7   5   5        0.61       -2.56      8.93 o 
  -6   5   5      782.25      809.18     30.53 o 
  -5   5   5      432.19      416.91     15.58 o 
  -4   5   5      557.50      494.23     17.16 o 
  -3   5   5      338.01      329.93     13.35 o 
  -2   5   5     1739.32     1712.45     53.44 o 
  -1   5   5     4330.88     4458.10    137.84 o 
   0   5   5    11773.97    12991.85    369.87 o 
   1   5   5      441.45      403.29     13.80 o 
   2   5   5     5087.37     5310.60    152.07 o 
   3   5   5       11.77        9.27      4.19 o 
   4   5   5      509.44      570.74     21.56 o 
   5   5   5       63.66       49.95      6.48 o 
   6   5   5      425.48      427.32     21.73 o 
   7   5   5       32.83       27.53      9.31 o 
   8   5   5      863.79      954.02     39.40 o 
   9   5   5       25.03       19.46     24.07 o 
  10   5   5       50.16       67.20     25.67 o 
  11   5   5       12.75       64.33     41.79 o 
  12   5   5        3.60      -34.59     34.59 o 
 -13   6   5        0.02       24.88     69.14 o 
 -12   6   5        1.62       17.23     46.42 o 
 -11   6   5       13.58       -3.47     25.43 o 
 -10   6   5       36.17       30.47     23.99 o 
  -9   6   5       36.69       11.44     18.10 o 
  -8   6   5      748.06      761.65     30.83 o 
  -7   6   5        6.55        5.63     14.87 o 
  -6   6   5       84.96       83.93      9.84 o 
  -5   6   5       78.81      112.31      9.83 o 
  -4   6   5     2080.14     2088.07     61.05 o 
  -3   6   5      535.18      479.56     30.18 o 
  -2   6   5      217.77      194.63      9.31 o 
  -1   6   5      262.39      222.77     13.82 o 
   0   6   5     6517.89     7011.32    243.15 o 
   1   6   5     1872.04     2053.36     63.56 o 
   2   6   5      590.50      528.51     20.69 o 
   3   6   5      311.22      332.35     12.23 o 
   4   6   5     5362.74     5571.08    159.82 o 
   5   6   5      101.93      129.87      8.39 o 
   6   6   5     1981.41     2105.05     66.46 o 
   7   6   5      272.19      318.77     17.29 o 
   8   6   5      155.77      155.81     17.36 o 
   9   6   5      355.26      343.79     44.87 o 
  10   6   5       36.81       50.12     20.55 o 
  11   6   5       54.13       29.02     29.56 o 
 -12   7   5       55.98      101.07     19.57 o 
 -11   7   5      128.65      108.99     20.36 o 
 -10   7   5       81.13       86.30     21.12 o 
  -9   7   5      188.73      173.34     15.33 o 
  -8   7   5      331.39      336.94     24.11 o 
  -7   7   5     1278.63     1330.92     47.95 o 
  -6   7   5     1482.03     1488.27     48.48 o 
  -5   7   5      844.54      834.52     29.05 o 
  -4   7   5     3164.40     3189.73     98.64 o 
  -3   7   5     1194.90     1235.95     37.43 o 
  -2   7   5      855.53      748.66     28.24 o 
  -1   7   5     3708.59     4264.23    131.50 o 
   0   7   5    17135.35    17774.69    587.02 o 
   1   7   5     1280.28     1355.76     47.31 o 
   2   7   5     1314.60     1195.32     44.46 o 
   3   7   5      383.38      375.05     15.02 o 
   4   7   5      672.02      734.19     35.33 o 
   5   7   5     1673.59     1663.31     56.64 o 
   6   7   5      815.44      809.18     33.93 o 
   7   7   5      207.16      202.42     16.57 o 
   8   7   5      415.78      454.31     36.83 o 
   9   7   5       35.09       18.21     24.94 o 
  10   7   5       84.85      136.69     41.50 o 
  11   7   5       63.74       54.20     26.00 o 
 -12   8   5        1.22       -2.19     19.49 o 
 -11   8   5        0.53       -5.65     17.62 o 
 -10   8   5      477.56      518.43     35.05 o 
  -9   8   5       92.60       60.82     13.69 o 
  -8   8   5      117.29       99.12     14.82 o 
  -7   8   5      175.15      147.83     16.57 o 
  -6   8   5      314.88      308.99     22.34 o 
  -5   8   5      458.09      481.26     20.53 o 
  -4   8   5     1872.94     1896.93     64.43 o 
  -3   8   5     1019.05     1069.83     36.68 o 
  -2   8   5     2205.62     2087.65     74.26 o 
  -1   8   5       44.95       37.07      9.20 o 
   0   8   5      493.75      489.86     31.19 o 
   1   8   5      427.27      503.87     21.13 o 
   2   8   5        2.95        4.61      4.88 o 
   3   8   5      393.04      359.16     15.15 o 
   4   8   5      352.08      334.77     16.73 o 
   5   8   5      135.16      155.82     12.33 o 
   6   8   5     1706.83     1667.64     72.45 o 
   7   8   5     1190.75     1126.11     45.80 o 
   8   8   5       98.81       49.09     20.31 o 
   9   8   5       64.79       33.30     18.07 o 
  10   8   5        1.71      -10.65     36.01 o 
  11   8   5       69.05       93.97     59.70 o 
 -12   9   5        7.85       35.01     53.53 o 
 -11   9   5        1.63       19.94     37.55 o 
 -10   9   5       16.84       28.78     30.93 o 
  -9   9   5      133.53       98.43     15.51 o 
  -8   9   5       28.52       30.44     24.04 o 
  -7   9   5     1375.04     1346.27     54.33 o 
  -6   9   5      707.83      690.43     30.76 o 
  -5   9   5       40.27       55.85      9.66 o 
  -4   9   5      113.87       84.40      9.58 o 
  -3   9   5     1052.38     1013.06     37.41 o 
  -2   9   5       18.77       12.39     12.12 o 
  -1   9   5      158.61      109.92     12.67 o 
   0   9   5      175.91      162.18     10.75 o 
   1   9   5     4157.19     4400.57    154.17 o 
   2   9   5     4133.76     4073.49    143.54 o 
   3   9   5     1771.11     2008.67     84.92 o 
   4   9   5        8.03        8.76     13.65 o 
   5   9   5      255.39      300.30     16.23 o 
   6   9   5       92.20       96.72     21.78 o 
   7   9   5      925.57     1049.42     96.34 o 
   8   9   5      606.86      649.03     34.22 o 
   9   9   5      390.22      356.86     25.91 o 
  10   9   5      115.84      132.94     24.28 o 
  11   9   5       14.35      -24.33     24.33 o 
 -11  10   5      242.48      238.33     71.69 o 
 -10  10   5       70.96      103.51     18.78 o 
  -9  10   5      526.84      526.00     27.78 o 
  -8  10   5        4.95        9.84     16.06 o 
  -7  10   5      410.45      427.60     24.95 o 
  -6  10   5        0.00      -16.16     16.16 o 
  -5  10   5      266.38      274.20     16.40 o 
  -4  10   5     1059.97     1001.56     37.72 o 
  -3  10   5     7763.65     7897.52    290.35 o 
  -2  10   5     1053.82     1004.20     35.06 o 
  -1  10   5     2511.17     2575.93     81.52 o 
   0  10   5       11.66       -9.24      9.24 o 
   1  10   5     1728.92     1749.92     79.83 o 
   2  10   5      991.75     1174.08     65.31 o 
   3  10   5     1302.89     1448.47    113.66 o 
   4  10   5       73.95       83.59     18.10 o 
   5  10   5      616.93      654.02     48.59 o 
   6  10   5        3.48       -8.14     14.14 o 
   7  10   5      263.89      210.32     48.39 o 
   8  10   5       51.12       48.31     22.69 o 
   9  10   5      125.20      135.14     41.69 o 
  10  10   5       17.31       48.66     34.76 o 
 -11  11   5       14.56        8.87     19.64 o 
 -10  11   5        4.57       39.46     35.63 o 
  -9  11   5        4.23       -5.93     18.23 o 
  -8  11   5      529.54      511.94     27.00 o 
  -7  11   5      268.27      261.19     18.75 o 
  -6  11   5       74.47       99.28     13.60 o 
  -5  11   5      856.17      870.21     33.97 o 
  -4  11   5      402.21      378.19     31.13 o 
  -3  11   5      335.37      363.11     17.24 o 
  -2  11   5      311.38      288.49     15.77 o 
  -1  11   5      299.89      270.73     24.12 o 
   0  11   5       62.36       84.78     10.20 o 
   1  11   5     3431.10     3347.44    138.64 o 
   2  11   5       24.42       29.25      8.06 o 
   3  11   5      826.00      933.40     98.35 o 
   4  11   5      642.37      688.63     64.39 o 
   5  11   5       71.04       74.48     20.32 o 
   6  11   5      134.03      110.95     65.67 o 
   7  11   5      317.09      321.30     42.30 o 
   8  11   5       16.70       18.08     18.55 o 
   9  11   5      133.61      201.49     30.48 o 
  10  11   5       86.26       61.44     27.29 o 
 -11  12   5       13.08        0.19     20.34 o 
 -10  12   5       56.89       86.88     51.42 o 
  -9  12   5      186.30      186.23     19.58 o 
  -8  12   5        0.58        6.20     14.64 o 
  -7  12   5       51.44       53.43     16.48 o 
  -6  12   5      372.89      350.04     29.37 o 
  -5  12   5      471.72      463.92     28.14 o 
  -4  12   5      605.47      590.12     25.07 o 
  -3  12   5      632.99      603.95     25.26 o 
  -2  12   5        1.43       -6.48      8.61 o 
  -1  12   5     1340.56     1354.13     48.13 o 
   0  12   5        1.69       -7.64      7.64 o 
   1  12   5       17.07        9.73      9.90 o 
   2  12   5        3.99        1.13     13.33 o 
   3  12   5     2433.13     2374.01    175.60 o 
   4  12   5      738.03      866.96     84.63 o 
   5  12   5     1719.54     1875.61    144.36 o 
   6  12   5       52.67       77.62     20.34 o 
   7  12   5      326.43      291.39     38.61 o 
   8  12   5        8.49      -18.94     35.24 o 
   9  12   5       70.08       94.47     31.87 o 
 -10  13   5       11.43       32.17     36.10 o 
  -9  13   5        0.41       34.80     44.44 o 
  -8  13   5        0.57        0.68     21.81 o 
  -7  13   5        5.07       19.03     14.68 o 
  -6  13   5        9.55       -3.53     24.06 o 
  -5  13   5     2728.81     2666.16    114.00 o 
  -4  13   5      884.50      811.05     34.26 o 
  -3  13   5      286.40      279.78     29.57 o 
  -2  13   5        4.03       -9.24      9.24 o 
  -1  13   5      122.31       88.25     10.28 o 
   0  13   5      325.95      313.08     16.05 o 
   1  13   5     1051.68     1076.09     84.53 o 
   2  13   5       11.17       13.00     13.47 o 
   3  13   5      710.16      708.41     65.96 o 
   4  13   5       13.24      -11.02     13.46 o 
   5  13   5       31.03       21.29     23.61 o 
   6  13   5      167.74      201.78     21.95 o 
   7  13   5        7.39      -35.95     46.41 o 
   8  13   5       75.30       43.40     20.93 o 
   9  13   5      228.46      283.21     28.26 o 
 -10  14   5        7.62       11.05     39.09 o 
  -9  14   5      192.40      190.00     21.45 o 
  -8  14   5       42.76       51.29     17.00 o 
  -7  14   5        8.11       23.85     15.19 o 
  -6  14   5      248.79      246.00     27.30 o 
  -5  14   5       57.52       58.24     13.15 o 
  -4  14   5       57.35       43.80     15.94 o 
  -3  14   5      135.90      120.35     12.39 o 
  -2  14   5      154.18      137.44     12.44 o 
  -1  14   5      534.28      504.71     23.10 o 
   0  14   5       36.01       28.04     12.13 o 
   1  14   5      303.41      350.01     40.29 o 
   2  14   5      622.75      709.47     89.06 o 
   3  14   5        6.27        0.60     20.61 o 
   4  14   5       23.82       22.85     18.39 o 
   5  14   5      323.39      311.39     33.31 o 
   6  14   5        5.01       14.98     17.91 o 
   7  14   5      392.99      380.76     28.30 o 
   8  14   5        7.95        6.33     44.97 o 
  -9  15   5       36.22       60.23     23.93 o 
  -8  15   5      110.42      121.06     19.69 o 
  -7  15   5       37.86       64.03     34.86 o 
  -6  15   5      505.41      550.62     28.31 o 
  -5  15   5       86.65       37.46     17.02 o 
  -4  15   5      126.31      145.66     21.33 o 
  -3  15   5      185.47      167.88     14.35 o 
  -2  15   5      186.09      172.46     18.70 o 
  -1  15   5      222.76      223.72     14.84 o 
   0  15   5      527.01      549.12     31.87 o 
   1  15   5      151.08      220.78     24.15 o 
   2  15   5      740.49      840.05    110.69 o 
   3  15   5       31.63       -1.60     21.19 o 
   4  15   5        2.17      -19.55     19.55 o 
   5  15   5      101.74      113.29     18.81 o 
   6  15   5      282.57      324.60     28.13 o 
   7  15   5      132.74      136.98     31.74 o 
   8  15   5       66.70       88.74     48.05 o 
  -8  16   5       77.79       77.17     30.20 o 
  -7  16   5       33.15       17.99     22.55 o 
  -6  16   5       15.47       15.02     32.25 o 
  -5  16   5       16.79        2.40     13.57 o 
  -4  16   5      328.89      312.05     21.74 o 
  -3  16   5        2.15      -11.36     11.89 o 
  -2  16   5      720.51      741.22     44.45 o 
  -1  16   5       44.48       50.30     15.06 o 
   0  16   5      196.80      174.13     17.49 o 
   1  16   5      305.60      344.21     33.31 o 
   2  16   5       81.80       96.37     15.98 o 
   3  16   5       13.93      -16.00     25.41 o 
   4  16   5      312.25      402.62     49.59 o 
   5  16   5       98.79       78.91     18.91 o 
   6  16   5       29.94       26.71     29.27 o 
   7  16   5        2.55        8.49     56.67 o 
  -7  17   5       33.84       21.39     17.12 o 
  -6  17   5      539.03      559.93     39.85 o 
  -5  17   5       11.54       19.69     30.05 o 
  -4  17   5       30.49       52.15     14.54 o 
  -3  17   5       52.23       45.74     14.17 o 
  -2  17   5      216.69      198.04     15.80 o 
  -1  17   5       70.36       48.94     15.47 o 
   0  17   5      699.70      646.66     34.96 o 
   1  17   5        0.11       -2.49     34.95 o 
   2  17   5      544.56      614.57     54.67 o 
   3  17   5       31.90       38.03     16.52 o 
   4  17   5       11.77       17.80     26.57 o 
   5  17   5      403.61      422.11     58.16 o 
   6  17   5       40.42       53.34     57.19 o 
  -6  18   5       58.66       70.33     29.78 o 
  -5  18   5        6.44       27.77     17.12 o 
  -4  18   5      529.64      482.33     26.01 o 
  -3  18   5       32.00       32.33     22.97 o 
  -2  18   5     1340.92     1282.27     55.48 o 
  -1  18   5        0.13       -8.25     15.95 o 
   0  18   5      513.21      519.42     44.48 o 
   1  18   5      118.43      119.19     18.71 o 
   2  18   5      175.08      205.41     20.71 o 
   3  18   5       78.15       78.93     23.22 o 
   4  18   5      751.77      885.24     69.04 o 
   5  18   5       19.74       31.64     42.37 o 
  -5  19   5       70.00       63.78     17.09 o 
  -4  19   5       10.12        0.05     15.43 o 
  -3  19   5      123.18       83.39     18.58 o 
  -2  19   5        0.38       -8.33     16.55 o 
  -1  19   5        2.73       20.52     37.74 o 
   0  19   5      374.88      343.82     25.44 o 
   1  19   5        4.21       14.24     18.55 o 
   2  19   5      336.26      372.01     51.32 o 
   3  19   5        5.09       13.41     19.03 o 
   4  19   5       25.89       18.23     19.75 o 
  -2  20   5       49.84       77.52     22.22 o 
  -1  20   5       27.11       47.81     21.16 o 
   0  20   5        1.72       -7.68     24.61 o 
   1  20   5        4.64       12.06     51.56 o 
 -12   0   6       70.04       70.17     25.77 o 
 -10   0   6      618.21      770.38     51.12 o 
  -8   0   6      263.60      307.58     24.18 o 
  -6   0   6      326.85      381.06     20.83 o 
  -4   0   6     1145.05     1099.97     47.62 o 
  -2   0   6     4509.38     4482.72    181.39 o 
   0   0   6      887.39     1014.68     66.92 o 
   2   0   6      406.77      391.28     18.34 o 
   4   0   6     4360.25     4365.97    175.97 o 
   6   0   6      101.92       90.94     11.65 o 
   8   0   6       90.57      109.92     20.47 o 
  10   0   6       27.05       93.53     63.04 o 
  12   0   6       24.21       14.92     36.69 o 
 -13   1   6      106.35       83.75     20.86 o 
 -12   1   6       75.48      107.39     19.17 o 
 -11   1   6      189.97      169.31     18.70 o 
 -10   1   6      404.74      405.49     23.22 o 
  -9   1   6        2.75        9.72     16.25 o 
  -8   1   6       50.73       43.94     10.07 o 
  -7   1   6      151.20      134.04     10.31 o 
  -6   1   6     4129.09     4555.86    131.21 o 
  -5   1   6     1482.22     1526.92     45.72 o 
  -4   1   6     3675.95     3829.08    110.08 o 
  -3   1   6     1101.43     1076.82     32.48 o 
  -2   1   6        1.31        4.59      7.52 o 
  -1   1   6     6241.74     6635.88    188.07 o 
   0   1   6     6244.92     6241.97    178.04 o 
   1   1   6      628.96      547.07     19.39 o 
   2   1   6     4402.02     4425.09    126.64 o 
   3   1   6      423.26      440.75     16.63 o 
   4   1   6       26.53       30.78      7.34 o 
   5   1   6      921.58      920.67     28.96 o 
   6   1   6      102.88       93.33      8.29 o 
   7   1   6      211.24      228.95     17.38 o 
   8   1   6     1129.25     1103.49     47.36 o 
   9   1   6      242.24      235.78     18.62 o 
  10   1   6      119.02      104.14     20.32 o 
  11   1   6        9.26       10.46     20.51 o 
  12   1   6        0.32       36.01     24.84 o 
 -13   2   6        2.24       -1.36     21.38 o 
 -12   2   6       22.94       36.13     26.35 o 
 -11   2   6        1.89       12.18     23.43 o 
 -10   2   6       96.05       91.04     15.08 o 
  -9   2   6       27.69       41.82     20.77 o 
  -8   2   6      753.73      838.08     30.96 o 
  -7   2   6      601.92      641.46     25.78 o 
  -6   2   6       25.41       20.95      8.96 o 
  -5   2   6      237.59      258.39     10.83 o 
  -4   2   6       69.47       40.53      6.02 o 
  -3   2   6      896.22      906.64     27.86 o 
  -2   2   6      570.36      499.18     16.39 o 
  -1   2   6       15.88       16.99      3.13 o 
   0   2   6     4164.56     4103.23    128.86 o 
   1   2   6     1710.16     1739.86     55.65 o 
   2   2   6      113.44      118.64      6.60 o 
   3   2   6      490.55      471.49     15.93 o 
   4   2   6       37.68       21.95      5.27 o 
   5   2   6      699.07      715.46     23.88 o 
   6   2   6      880.41      920.61     29.77 o 
   7   2   6      973.96      933.93     37.12 o 
   8   2   6      434.84      427.18     24.37 o 
   9   2   6      467.76      410.85     25.02 o 
  10   2   6        3.86        7.49     28.35 o 
  11   2   6       10.72      -11.12     20.31 o 
  12   2   6       10.22       16.34     23.58 o 
 -13   3   6        1.00      -41.21     41.21 o 
 -12   3   6        3.14       14.19     21.26 o 
 -11   3   6        9.00       10.98     24.45 o 
 -10   3   6      261.18      220.98     26.47 o 
  -9   3   6       15.05       24.64     12.32 o 
  -8   3   6        5.65        2.77     13.13 o 
  -7   3   6     1077.56     1120.67     36.45 o 
  -6   3   6       10.98        3.21      6.67 o 
  -5   3   6      312.39      270.09     11.17 o 
  -4   3   6      316.12      292.30     11.34 o 
  -3   3   6     3254.18     3092.58     88.78 o 
  -2   3   6      198.86      222.77      8.49 o 
  -1   3   6     2394.30     2596.00     74.66 o 
   0   3   6     3289.60     3702.64    116.65 o 
   1   3   6     2666.62     2578.69     81.97 o 
   2   3   6     7093.25     6917.25    217.31 o 
   3   3   6     2588.89     2460.91     71.07 o 
   4   3   6     1652.21     1674.03     61.56 o 
   5   3   6        1.58       -1.49      8.10 o 
   6   3   6      241.18      238.97     14.11 o 
   7   3   6       15.28       -8.02     10.53 o 
   8   3   6       44.43       45.32     13.65 o 
   9   3   6        5.38       -2.90     14.68 o 
  10   3   6       64.89       72.06     17.61 o 
  11   3   6        7.02        1.48     27.48 o 
 -13   4   6        1.04      -13.48     19.62 o 
 -12   4   6       56.49       16.61     17.97 o 
 -11   4   6       97.25       81.10     24.11 o 
 -10   4   6        5.74       39.02     30.72 o 
  -9   4   6      458.14      434.80     23.25 o 
  -8   4   6      252.22      260.00     19.34 o 
  -7   4   6      590.82      645.98     24.40 o 
  -6   4   6        4.61      -10.54     10.54 o 
  -5   4   6       61.76       87.09      7.84 o 
  -4   4   6      230.29      218.77      9.35 o 
  -3   4   6     3939.76     3912.20    112.35 o 
  -2   4   6     6830.87     6895.65    196.46 o 
  -1   4   6     8829.45     8560.26    244.03 o 
   0   4   6     2673.90     2620.74     83.44 o 
   1   4   6     2502.70     2391.47     81.95 o 
   2   4   6        5.98        1.76      6.02 o 
   3   4   6      838.18      793.56     29.27 o 
   4   4   6     1187.71     1125.13     34.53 o 
   5   4   6     3142.76     3187.94    101.49 o 
   6   4   6      760.87      776.23     29.92 o 
   7   4   6      744.99      865.63     38.37 o 
   8   4   6      144.25      156.78     25.08 o 
   9   4   6      579.63      533.85     34.14 o 
  10   4   6        2.74      -15.83     19.16 o 
  11   4   6      449.98      468.21     57.53 o 
 -12   5   6        5.70       13.69     35.85 o 
 -11   5   6       89.65      117.02     37.12 o 
 -10   5   6       17.93       51.68     23.71 o 
  -9   5   6      158.13      139.67     17.30 o 
  -8   5   6      232.62      223.01     14.89 o 
  -7   5   6      363.57      394.21     23.08 o 
  -6   5   6      160.48      146.60      9.82 o 
  -5   5   6     1990.16     2027.24     59.65 o 
  -4   5   6        4.96       20.18      5.43 o 
  -3   5   6     1215.07     1261.84     38.00 o 
  -2   5   6        3.43        9.16      7.39 o 
  -1   5   6     3626.12     3713.38    112.91 o 
   0   5   6      803.17      785.07     27.54 o 
   1   5   6     8297.31     8629.70    270.31 o 
   2   5   6       65.95       32.38      7.46 o 
   3   5   6     3549.25     3637.20    104.72 o 
   4   5   6      247.41      240.42     13.17 o 
   5   5   6      679.11      715.75     30.71 o 
   6   5   6      532.85      474.82     21.31 o 
   7   5   6      500.57      516.13     22.97 o 
   8   5   6       45.11       39.26     13.04 o 
   9   5   6      620.39      653.25     68.96 o 
  10   5   6       24.18       24.17     22.97 o 
  11   5   6       52.20       58.31     23.07 o 
 -12   6   6        1.08        5.41     18.50 o 
 -11   6   6       27.68       42.08     25.14 o 
 -10   6   6       53.08       35.70     15.19 o 
  -9   6   6      459.57      480.79     30.03 o 
  -8   6   6       20.70       41.33     19.39 o 
  -7   6   6      793.52      826.08     44.34 o 
  -6   6   6        0.59       -8.40      8.40 o 
  -5   6   6      755.32      802.73     29.85 o 
  -4   6   6      450.65      457.04     16.54 o 
  -3   6   6     6436.64     6564.07    187.80 o 
  -2   6   6      515.05      475.09     19.23 o 
  -1   6   6     4418.50     4245.84    147.19 o 
   0   6   6        1.11       -9.16      9.16 o 
   1   6   6     1179.76     1237.61     43.31 o 
   2   6   6      812.45      813.67     25.87 o 
   3   6   6     2106.65     2117.31     69.17 o 
   4   6   6      141.99      152.79     11.01 o 
   5   6   6      971.17     1030.74     37.00 o 
   6   6   6        9.99       10.47     12.18 o 
   7   6   6      312.24      350.37     18.77 o 
   8   6   6        2.31      -22.79     22.79 o 
   9   6   6        0.49       20.15     30.22 o 
  10   6   6       91.94      130.04     22.91 o 
  11   6   6       14.50       29.26     23.50 o 
 -12   7   6       11.22       26.83     87.29 o 
 -11   7   6      125.27      170.71     37.15 o 
 -10   7   6        0.07       14.69     43.33 o 
  -9   7   6      119.00       91.86     21.79 o 
  -8   7   6      109.57      111.56     13.05 o 
  -7   7   6     1123.83     1141.17     46.09 o 
  -6   7   6        5.57       -0.18     15.26 o 
  -5   7   6     2722.87     2760.42     91.91 o 
  -4   7   6       24.90       34.53     13.62 o 
  -3   7   6      221.31      243.86     12.22 o 
  -2   7   6      314.89      318.12     14.69 o 
  -1   7   6      278.04      283.57     23.66 o 
   0   7   6       75.74       64.28     13.23 o 
   1   7   6     2860.88     2734.49     85.68 o 
   2   7   6       63.43       65.96      7.54 o 
   3   7   6     1808.25     1796.37     59.43 o 
   4   7   6     1344.43     1468.92     49.85 o 
   5   7   6      369.67      402.43     19.23 o 
   6   7   6        1.92       -7.29     15.03 o 
   7   7   6      109.90      135.61     16.24 o 
   8   7   6      462.43      469.18     27.28 o 
   9   7   6      550.64      672.48     64.62 o 
  10   7   6       21.34       79.27     30.36 o 
  11   7   6       52.37       55.90     50.74 o 
 -12   8   6        0.03       12.81     20.56 o 
 -11   8   6        0.80      -24.55     24.55 o 
 -10   8   6       13.13       10.23     15.98 o 
  -9   8   6      123.02      158.88     32.50 o 
  -8   8   6       18.31       25.69     16.11 o 
  -7   8   6      121.32      125.47     13.37 o 
  -6   8   6      100.50       86.91     12.53 o 
  -5   8   6      115.35      110.58      9.99 o 
  -4   8   6      147.42      152.38     13.70 o 
  -3   8   6      466.48      452.57     19.39 o 
  -2   8   6      218.83      237.00     14.11 o 
  -1   8   6      520.36      499.10     19.18 o 
   0   8   6      267.00      288.06     12.87 o 
   1   8   6      111.73       98.44     12.74 o 
   2   8   6       98.46       84.45      9.92 o 
   3   8   6     1044.69     1055.48     41.63 o 
   4   8   6      774.17      793.88     46.94 o 
   5   8   6      395.11      410.93     25.52 o 
   6   8   6       81.14       60.99     12.87 o 
   7   8   6      668.26      629.61     33.77 o 
   8   8   6       50.74       21.84     17.48 o 
   9   8   6        3.64      -25.15     32.31 o 
  10   8   6        2.49      -21.51     22.48 o 
  11   8   6        1.66       22.01     31.35 o 
 -12   9   6        0.49      -38.69     38.69 o 
 -11   9   6        2.07       53.00     79.42 o 
 -10   9   6       62.70       28.34     29.52 o 
  -9   9   6       38.59       39.01     14.70 o 
  -8   9   6       35.11       12.40     13.14 o 
  -7   9   6      211.75      156.21     16.73 o 
  -6   9   6     1401.22     1495.90     57.99 o 
  -5   9   6       10.86       19.95     10.68 o 
  -4   9   6      228.97      213.03     13.07 o 
  -3   9   6      874.80      834.83     38.79 o 
  -2   9   6     1605.86     1681.41     54.60 o 
  -1   9   6       44.38       39.87     14.95 o 
   0   9   6      334.67      351.29     23.79 o 
   1   9   6       79.72       83.20     10.24 o 
   2   9   6     1060.34     1069.98     49.14 o 
   3   9   6     1427.34     1478.06     70.96 o 
   4   9   6      151.78      153.84     13.66 o 
   5   9   6       45.45       41.51     12.09 o 
   6   9   6      141.07      121.60     20.59 o 
   7   9   6       23.14       -8.76     16.13 o 
   8   9   6      168.89       91.80     36.57 o 
   9   9   6       98.49       41.44     26.84 o 
  10   9   6       60.78       80.49     26.34 o 
 -11  10   6       16.86       33.41     18.95 o 
 -10  10   6      149.77      143.95     18.78 o 
  -9  10   6        2.83       -0.24     22.39 o 
  -8  10   6      156.08      167.76     17.31 o 
  -7  10   6      105.10      106.69     25.49 o 
  -6  10   6       17.11        2.74     13.02 o 
  -5  10   6        0.89      -11.95     11.95 o 
  -4  10   6      372.89      397.86     30.63 o 
  -3  10   6       17.71       18.00     13.94 o 
  -2  10   6     3582.35     3649.25    131.51 o 
  -1  10   6      184.66      167.78     10.57 o 
   0  10   6     3280.85     3395.15    114.42 o 
   1  10   6     1823.16     1793.84     72.58 o 
   2  10   6       32.62       44.51     17.15 o 
   3  10   6       21.75       33.09     21.18 o 
   4  10   6      298.95      359.83     20.97 o 
   5  10   6        8.55       14.79     15.75 o 
   6  10   6     2179.73     2384.73    103.69 o 
   7  10   6       82.53      106.48     18.06 o 
   8  10   6      153.54      123.17     20.29 o 
   9  10   6       76.92       95.37     67.92 o 
  10  10   6       46.93       31.40     27.16 o 
 -11  11   6        1.81        7.93     23.42 o 
 -10  11   6       19.36       16.68     29.02 o 
  -9  11   6       19.70       22.70     15.75 o 
  -8  11   6        0.95        2.92     18.45 o 
  -7  11   6       90.52       67.13     17.65 o 
  -6  11   6       58.16       44.32     12.79 o 
  -5  11   6        0.35       -8.01     10.43 o 
  -4  11   6     1259.66     1314.51     48.29 o 
  -3  11   6       35.27       36.45      9.08 o 
  -2  11   6        7.22       11.68      8.65 o 
  -1  11   6      198.68      194.85     11.82 o 
   0  11   6     1129.99     1257.64     94.54 o 
   1  11   6       59.83       36.95     21.63 o 
   2  11   6     1872.80     1872.41     81.69 o 
   3  11   6       30.23        5.32     11.55 o 
   4  11   6       83.97       66.04     13.10 o 
   5  11   6     1636.15     1647.83     70.50 o 
   6  11   6      663.25      759.33     45.31 o 
   7  11   6      202.06      219.47     26.29 o 
   8  11   6      663.23      735.17     67.41 o 
   9  11   6       17.09       51.89     42.37 o 
 -10  12   6      171.89      190.31     27.06 o 
  -9  12   6        7.41        8.76     16.44 o 
  -8  12   6      662.37      666.73     35.99 o 
  -7  12   6      348.08      327.69     21.83 o 
  -6  12   6      268.99      242.79     18.50 o 
  -5  12   6       15.85       12.97     21.23 o 
  -4  12   6      755.03      698.39     28.64 o 
  -3  12   6      196.05      169.31     21.06 o 
  -2  12   6     2422.61     2484.76     83.11 o 
  -1  12   6       64.49       63.26      9.40 o 
   0  12   6      162.84      163.77     14.60 o 
   1  12   6      575.93      668.36     94.66 o 
   2  12   6       30.03        6.03     12.28 o 
   3  12   6      982.40      989.07     47.63 o 
   4  12   6     2916.91     3030.51    165.50 o 
   5  12   6      600.96      606.54     56.81 o 
   6  12   6       77.65       75.38     17.90 o 
   7  12   6       20.57       44.80     31.97 o 
   8  12   6        8.18        7.88     27.63 o 
   9  12   6      100.85      140.34     27.25 o 
 -10  13   6       55.81      106.45     20.13 o 
  -9  13   6       24.64       27.48     33.14 o 
  -8  13   6       84.98       64.92     16.91 o 
  -7  13   6       12.58        3.87     23.76 o 
  -6  13   6      808.04      785.76     47.77 o 
  -5  13   6       19.65       -5.25     20.09 o 
  -4  13   6      280.46      291.27     16.79 o 
  -3  13   6       36.59        3.60     18.41 o 
  -2  13   6       10.47       23.63     13.13 o 
  -1  13   6       75.67       50.28     16.17 o 
   0  13   6      982.21     1069.19     94.71 o 
   1  13   6      217.73      321.14     57.22 o 
   2  13   6      869.31      931.86     99.35 o 
   3  13   6       14.17       -7.23     13.11 o 
   4  13   6       51.07      104.96     16.08 o 
   5  13   6       71.53       54.86     16.78 o 
   6  13   6       21.63       35.46     17.79 o 
   7  13   6      128.42      133.67     37.55 o 
   8  13   6      220.14      235.86     25.98 o 
  -9  14   6        1.02       13.86     24.56 o 
  -8  14   6       37.69       53.13     22.28 o 
  -7  14   6        4.22        4.90     17.37 o 
  -6  14   6       89.25      109.40     33.41 o 
  -5  14   6       83.90       56.13     24.18 o 
  -4  14   6        9.24       14.01     11.46 o 
  -3  14   6       49.07       29.40     11.15 o 
  -2  14   6      643.99      670.39     28.08 o 
  -1  14   6      214.79      246.40     18.56 o 
   0  14   6      272.72      269.24     27.51 o 
   1  14   6      299.11      339.61     59.38 o 
   2  14   6      117.13      157.16     24.26 o 
   3  14   6        4.60       29.29     14.34 o 
   4  14   6      283.08      299.59     46.02 o 
   5  14   6      240.69      266.60     23.39 o 
   6  14   6      475.75      467.65     62.30 o 
   7  14   6        4.12       14.84     20.06 o 
   8  14   6       80.11       86.53     38.42 o 
  -9  15   6       88.68       97.39     64.71 o 
  -8  15   6       29.58       23.00     17.80 o 
  -7  15   6      188.34      129.33     29.92 o 
  -6  15   6      153.75      180.00     41.55 o 
  -5  15   6      482.25      457.62     26.35 o 
  -4  15   6     1067.12     1104.72     52.46 o 
  -3  15   6       95.09       81.98     12.58 o 
  -2  15   6      107.71       92.47     15.20 o 
  -1  15   6      223.79      249.11     19.65 o 
   0  15   6        0.76      -14.24     14.24 o 
   1  15   6      792.06      971.90    153.76 o 
   2  15   6      836.33      790.61     86.85 o 
   3  15   6      243.29      301.84     72.47 o 
   4  15   6      405.15      476.29     92.82 o 
   5  15   6        1.60       31.52     18.17 o 
   6  15   6      175.57      173.94     24.75 o 
   7  15   6      196.94      226.67     40.15 o 
  -8  16   6      122.56      101.91     29.12 o 
  -7  16   6       25.72       46.92     16.97 o 
  -6  16   6        9.16      -15.32     15.32 o 
  -5  16   6      293.04      228.61     18.59 o 
  -4  16   6       28.48       28.74     13.07 o 
  -3  16   6     1126.62      999.21     45.18 o 
  -2  16   6       63.66       73.85     15.58 o 
  -1  16   6      312.31      311.11     22.10 o 
   0  16   6      642.40      617.57     34.37 o 
   1  16   6        7.43      -14.82     14.82 o 
   2  16   6      282.10      372.73     92.00 o 
   3  16   6      123.60      194.23     41.17 o 
   4  16   6       19.77       39.38     18.53 o 
   5  16   6      166.09      197.93     41.11 o 
   6  16   6      120.49      130.14     37.73 o 
  -7  17   6       74.08       88.25     45.51 o 
  -6  17   6       28.64       62.68     16.67 o 
  -5  17   6       84.60       98.06     16.19 o 
  -4  17   6       39.17       32.62     29.01 o 
  -3  17   6      401.28      458.38     38.79 o 
  -2  17   6       85.09       77.19     16.75 o 
  -1  17   6      170.84      112.08     23.42 o 
   0  17   6       13.02        8.25     15.28 o 
   1  17   6      375.24      417.16     51.71 o 
   2  17   6      223.38      287.59     83.21 o 
   3  17   6      999.98      924.46    103.73 o 
   4  17   6       85.12       74.88     27.10 o 
   5  17   6       18.65       50.98     26.59 o 
  -6  18   6       28.98      -12.88     35.41 o 
  -5  18   6        4.45       -8.33     18.35 o 
  -4  18   6        8.78       40.03     18.16 o 
  -3  18   6       86.84       83.86     17.84 o 
  -2  18   6        3.23       10.79     16.06 o 
  -1  18   6      201.07      209.03     34.36 o 
   0  18   6        7.81      -15.99     15.99 o 
   1  18   6        6.38       -2.00     16.32 o 
   2  18   6      251.88      319.97     57.42 o 
   3  18   6       60.51      164.49     37.04 o 
   4  18   6       58.76       33.78     19.92 o 
  -4  19   6       44.95       56.84     19.13 o 
  -3  19   6        6.42       -6.52     16.97 o 
  -2  19   6        2.05       -8.13     30.70 o 
  -1  19   6        2.68       21.26     17.33 o 
   0  19   6       82.77       83.98     18.72 o 
   1  19   6       52.74       80.92     28.69 o 
   2  19   6       50.68       55.33     19.26 o 
   3  19   6      138.18      173.61     85.72 o 
 -13   0   7       55.56       43.28     29.45 o 
 -11   0   7       92.80       51.98     56.70 o 
  -9   0   7       83.47      121.90     22.92 o 
  -7   0   7     2328.11     2552.96    107.04 o 
  -5   0   7       49.59       21.85     21.42 o 
  -3   0   7       77.73       47.53      9.63 o 
  -1   0   7    13567.81    13786.47    552.24 o 
   1   0   7       91.15       97.03      8.39 o 
   3   0   7      149.40      154.09     12.04 o 
   5   0   7     1145.83     1121.71     60.98 o 
   7   0   7      390.26      380.56     28.53 o 
   9   0   7      722.69      609.66     52.62 o 
  11   0   7      210.62      177.95     46.36 o 
 -13   1   7       46.33       73.20     21.04 o 
 -12   1   7        0.86       36.60     18.28 o 
 -11   1   7      207.61      222.88     22.53 o 
 -10   1   7      140.38      115.55     15.90 o 
  -9   1   7       62.04       63.25     13.17 o 
  -8   1   7      130.62      132.60     13.72 o 
  -7   1   7       44.25       47.13      8.80 o 
  -6   1   7       78.52       59.11      7.69 o 
  -5   1   7     3199.31     3436.98    102.47 o 
  -4   1   7      316.14      304.15     11.49 o 
  -3   1   7     1238.36     1204.21     36.24 o 
  -2   1   7     1566.91     1617.06     47.58 o 
  -1   1   7      102.09      112.40      7.48 o 
   0   1   7     2161.49     2510.28     79.46 o 
   1   1   7       49.87       21.46      5.31 o 
   2   1   7     4873.80     4999.56    157.29 o 
   3   1   7     2152.28     2074.47     60.32 o 
   4   1   7      161.70      143.22      9.94 o 
   5   1   7      860.08      823.43     30.05 o 
   6   1   7        5.54      -10.66     16.70 o 
   7   1   7      163.73      169.31     15.76 o 
   8   1   7        5.77        6.45     16.43 o 
   9   1   7      359.56      353.80     27.35 o 
  10   1   7      332.51      285.83     31.87 o 
  11   1   7      118.88      112.75     26.38 o 
 -13   2   7        1.09        1.97     38.80 o 
 -12   2   7        0.09       26.60     22.56 o 
 -11   2   7       83.57       49.08     16.58 o 
 -10   2   7       10.95        8.13     17.29 o 
  -9   2   7      895.42      908.00     38.24 o 
  -8   2   7      152.98      172.53     12.79 o 
  -7   2   7      189.03      224.57     11.97 o 
  -6   2   7      335.46      382.21     14.85 o 
  -5   2   7      549.61      565.41     19.78 o 
  -4   2   7        3.74       -0.07      5.26 o 
  -3   2   7     2476.26     2523.97     73.22 o 
  -2   2   7     1784.64     1751.64     51.39 o 
  -1   2   7     5490.04     5444.71    155.46 o 
   0   2   7      566.52      480.36     17.40 o 
   1   2   7     2702.58     2513.31     79.53 o 
   2   2   7      149.72      149.05      8.89 o 
   3   2   7      341.74      366.49     14.18 o 
   4   2   7      875.27      925.33     31.98 o 
   5   2   7     2574.47     2514.89     84.46 o 
   6   2   7     1200.20     1318.45     44.60 o 
   7   2   7        7.88       -8.85     12.50 o 
   8   2   7       27.41       17.64     16.06 o 
   9   2   7       37.93       74.90     34.51 o 
  10   2   7       42.97       27.89     19.64 o 
  11   2   7      252.58      223.36     37.94 o 
 -12   3   7       59.33       72.11     19.02 o 
 -11   3   7       37.41       32.10     16.32 o 
 -10   3   7       28.16       54.89     15.12 o 
  -9   3   7       74.64       76.76     13.77 o 
  -8   3   7        2.08       -9.97     10.17 o 
  -7   3   7      235.40      254.70     13.86 o 
  -6   3   7       12.06       -0.93      7.15 o 
  -5   3   7     1042.51     1026.71     36.45 o 
  -4   3   7       14.49        9.62      5.98 o 
  -3   3   7     1081.80     1059.89     32.66 o 
  -2   3   7      119.84      119.25      6.28 o 
  -1   3   7      142.22      155.03      6.81 o 
   0   3   7     3459.07     3621.19    114.02 o 
   1   3   7     1813.86     1812.07     58.22 o 
   2   3   7     1516.18     1450.63     47.20 o 
   3   3   7     4515.07     4568.73    144.36 o 
   4   3   7      260.58      245.11     12.00 o 
   5   3   7     1278.67     1211.71     46.85 o 
   6   3   7      295.13      309.84     15.15 o 
   7   3   7        3.67      -11.14     11.14 o 
   8   3   7       13.13       22.22     16.50 o 
   9   3   7      203.10      194.42     22.12 o 
  10   3   7       74.77       98.93     21.25 o 
  11   3   7       28.50       56.85     35.77 o 
 -12   4   7       16.79       27.34     18.54 o 
 -11   4   7        4.40       44.08     16.75 o 
 -10   4   7       67.51       78.35     15.42 o 
  -9   4   7       28.51       25.71     12.40 o 
  -8   4   7      487.68      558.37     24.20 o 
  -7   4   7       31.48       34.82      9.05 o 
  -6   4   7      133.06      117.66      9.03 o 
  -5   4   7      240.47      226.95     10.57 o 
  -4   4   7      233.06      228.67      9.97 o 
  -3   4   7       29.03       18.86      5.02 o 
  -2   4   7     1346.52     1320.19     39.62 o 
  -1   4   7      633.88      565.13     18.28 o 
   0   4   7     2239.01     2310.91     73.90 o 
   1   4   7     1036.03      949.31     32.66 o 
   2   4   7      430.30      437.06     16.69 o 
   3   4   7      209.28      235.18     12.67 o 
   4   4   7       17.69       -2.56     10.94 o 
   5   4   7     1204.04     1151.34     44.97 o 
   6   4   7     3316.63     3500.30    111.82 o 
   7   4   7      262.48      241.20     15.65 o 
   8   4   7      739.67      795.87     40.30 o 
   9   4   7       58.48       56.19     18.77 o 
  10   4   7       17.23       31.14     20.17 o 
  11   4   7       24.51       53.13     38.62 o 
 -12   5   7        8.46       -1.85     18.51 o 
 -11   5   7      105.94      104.43     21.32 o 
 -10   5   7       40.76       67.89     16.49 o 
  -9   5   7       10.05       27.18     14.22 o 
  -8   5   7      127.19      116.34     12.69 o 
  -7   5   7      177.92      217.27     20.62 o 
  -6   5   7     1288.09     1445.61     46.50 o 
  -5   5   7        3.84        1.96      8.08 o 
  -4   5   7     2381.53     2470.61     72.29 o 
  -3   5   7     2434.41     2399.19     70.22 o 
  -2   5   7     5796.95     5868.28    167.66 o 
  -1   5   7      522.18      517.52     17.53 o 
   0   5   7       25.30       23.59      8.70 o 
   1   5   7       28.76       22.15      5.47 o 
   2   5   7      338.84      294.59     16.70 o 
   3   5   7      272.00      224.29     12.33 o 
   4   5   7      468.41      513.98     20.66 o 
   5   5   7      425.35      411.83     17.69 o 
   6   5   7       15.51       54.33     41.69 o 
   7   5   7       34.45       21.19     18.53 o 
   8   5   7      194.75      140.48     36.20 o 
   9   5   7       56.51       31.65     18.34 o 
  10   5   7        4.19       20.65     20.50 o 
  11   5   7       47.86       37.15     30.58 o 
 -12   6   7       31.59       45.82     22.11 o 
 -11   6   7        0.20       14.32     27.45 o 
 -10   6   7      116.80      189.62     19.70 o 
  -9   6   7        4.63       13.69     13.09 o 
  -8   6   7      352.71      355.13     20.43 o 
  -7   6   7      161.57      181.74     14.05 o 
  -6   6   7      526.50      543.11     22.43 o 
  -5   6   7      665.27      675.30     26.57 o 
  -4   6   7     2155.72     2094.90     66.81 o 
  -3   6   7      105.06      109.35      7.95 o 
  -2   6   7     1875.66     1807.27     57.77 o 
  -1   6   7      580.28      627.50     23.73 o 
   0   6   7      151.44      142.64     14.78 o 
   1   6   7      245.27      237.72     10.95 o 
   2   6   7      289.44      252.04     12.37 o 
   3   6   7     1062.03     1110.00     38.19 o 
   4   6   7      631.28      729.22     40.96 o 
   5   6   7      876.41      994.62     40.42 o 
   6   6   7       91.63       80.33     11.64 o 
   7   6   7       72.85       68.86     13.19 o 
   8   6   7       12.98       18.80     13.43 o 
   9   6   7      179.72      138.75     22.82 o 
  10   6   7       34.51       66.84     52.37 o 
 -12   7   7       40.85       70.07     33.70 o 
 -11   7   7        5.10       18.76     41.79 o 
 -10   7   7      429.92      497.54     29.13 o 
  -9   7   7       62.66       62.18     14.34 o 
  -8   7   7       59.23       11.66     14.71 o 
  -7   7   7       13.50        0.00     10.82 o 
  -6   7   7      310.96      326.66     16.33 o 
  -5   7   7      190.78      197.67     12.11 o 
  -4   7   7     2601.55     2596.84     86.48 o 
  -3   7   7     1643.93     1708.51     55.16 o 
  -2   7   7      406.44      390.64     17.04 o 
  -1   7   7      503.04      586.94     21.45 o 
   0   7   7     1549.33     1563.73     57.54 o 
   1   7   7      321.21      277.95     15.51 o 
   2   7   7     1284.44     1216.15     46.42 o 
   3   7   7     1348.85     1355.66     51.57 o 
   4   7   7     1876.30     1948.50     64.77 o 
   5   7   7     3139.00     3175.60    102.89 o 
   6   7   7        7.42        9.08     10.90 o 
   7   7   7        1.95      -13.38     13.38 o 
   8   7   7       47.12       38.41     17.06 o 
   9   7   7      233.53      274.13     46.01 o 
  10   7   7      228.68      169.38     31.01 o 
 -12   8   7        6.99       30.13     85.05 o 
 -11   8   7       35.80       32.46     19.00 o 
 -10   8   7      116.17      122.29     18.27 o 
  -9   8   7       53.94       62.26     21.79 o 
  -8   8   7      362.23      370.06     21.56 o 
  -7   8   7      612.85      688.98     31.16 o 
  -6   8   7      122.93      148.27     12.00 o 
  -5   8   7      589.94      580.88     24.29 o 
  -4   8   7       65.93       64.74     12.58 o 
  -3   8   7      650.81      687.92     27.67 o 
  -2   8   7      911.76     1000.06     62.12 o 
  -1   8   7     3235.78     3321.92    122.79 o 
   0   8   7     1536.49     1499.83     56.13 o 
   1   8   7      243.96      259.99     15.00 o 
   2   8   7      401.20      390.05     21.40 o 
   3   8   7      573.40      520.14     24.38 o 
   4   8   7      412.40      455.54     24.75 o 
   5   8   7        6.95        1.60     17.54 o 
   6   8   7       10.63       -6.65     13.23 o 
   7   8   7       16.15      -20.73     20.73 o 
   8   8   7        8.15        6.73     21.25 o 
   9   8   7       37.78       26.64     28.00 o 
  10   8   7        3.64      -15.41     25.63 o 
 -11   9   7       29.73       31.61     18.82 o 
 -10   9   7        4.89       40.63     16.58 o 
  -9   9   7      140.62      165.91     30.20 o 
  -8   9   7      367.08      328.59     20.81 o 
  -7   9   7        2.16        6.86     26.23 o 
  -6   9   7      310.99      331.86     17.43 o 
  -5   9   7     1078.30     1049.10     38.95 o 
  -4   9   7      574.14      599.58     24.91 o 
  -3   9   7     1053.17     1025.98     38.13 o 
  -2   9   7     1191.01     1289.29     54.89 o 
  -1   9   7      113.97      107.46     11.28 o 
   0   9   7        0.70       -8.95      8.95 o 
   1   9   7     1298.55     1197.07     45.98 o 
   2   9   7      723.11      750.36     63.98 o 
   3   9   7     2612.86     2667.60     96.02 o 
   4   9   7     2348.86     2396.48     87.53 o 
   5   9   7      266.13      299.09     26.59 o 
   6   9   7       14.66        0.21     14.01 o 
   7   9   7      760.27      871.10     65.35 o 
   8   9   7        1.91       16.14     19.45 o 
   9   9   7      383.78      384.22     44.66 o 
  10   9   7       73.69       86.12     32.62 o 
 -11  10   7        9.85      -20.31     23.69 o 
 -10  10   7       27.97       22.85     16.62 o 
  -9  10   7      228.79      267.02     20.85 o 
  -8  10   7        0.84       10.63     19.62 o 
  -7  10   7        9.38       23.46     15.55 o 
  -6  10   7      431.54      428.80     30.83 o 
  -5  10   7      483.99      511.85     22.70 o 
  -4  10   7      449.98      403.80     26.04 o 
  -3  10   7      485.34      473.30     24.21 o 
  -2  10   7       94.42       75.39     11.55 o 
  -1  10   7     1619.51     1562.05     58.77 o 
   0  10   7     1840.14     1811.60     66.73 o 
   1  10   7      847.02      818.32     34.55 o 
   2  10   7      907.17      905.45     84.36 o 
   3  10   7      157.50      174.15     14.88 o 
   4  10   7      526.72      550.31     33.11 o 
   5  10   7     1512.76     1602.41     74.04 o 
   6  10   7     1353.74     1424.87     63.30 o 
   7  10   7      633.61      638.53     39.96 o 
   8  10   7      639.13      728.97     76.64 o 
   9  10   7       89.51       81.83     21.84 o 
 -10  11   7        0.68       16.86     19.79 o 
  -9  11   7       20.22       -9.04     18.38 o 
  -8  11   7       10.90       24.91     15.14 o 
  -7  11   7      588.67      611.55     31.77 o 
  -6  11   7       75.11       88.37     20.04 o 
  -5  11   7      771.41      759.15     33.54 o 
  -4  11   7       50.28       39.06     16.06 o 
  -3  11   7      178.21      178.22     12.57 o 
  -2  11   7       23.12       24.87     23.90 o 
  -1  11   7      613.39      628.71     28.39 o 
   0  11   7       82.20       90.43     12.50 o 
   1  11   7     1048.29     1155.27     51.39 o 
   2  11   7       56.44       34.40     14.72 o 
   3  11   7       17.96       22.23     14.47 o 
   4  11   7      561.93      583.60     42.70 o 
   5  11   7        8.90        6.57     21.49 o 
   6  11   7        4.22       -0.41     16.94 o 
   7  11   7       12.32       28.79     21.34 o 
   8  11   7      197.87      200.67     35.40 o 
   9  11   7       18.88       46.22     32.83 o 
 -10  12   7       16.24       17.12     29.24 o 
  -9  12   7        7.36       32.44     17.24 o 
  -8  12   7       15.01       10.29     22.11 o 
  -7  12   7      446.15      481.88     32.06 o 
  -6  12   7       61.39       63.32     14.31 o 
  -5  12   7      114.51      119.33     14.84 o 
  -4  12   7        0.85       -4.73     10.16 o 
  -3  12   7      231.07      225.80     17.12 o 
  -2  12   7      362.04      340.62     26.72 o 
  -1  12   7     1138.61     1100.48     46.33 o 
   0  12   7       73.64       93.33     17.05 o 
   1  12   7      888.57      957.93     79.21 o 
   2  12   7      463.91      524.15     57.38 o 
   3  12   7      426.03      440.40     47.65 o 
   4  12   7       69.77       53.87     14.18 o 
   5  12   7      478.49      533.37     31.66 o 
   6  12   7       72.84      109.88     19.28 o 
   7  12   7      150.62      233.88     24.11 o 
   8  12   7       10.18       37.93     21.86 o 
  -9  13   7        5.57        2.82     31.77 o 
  -8  13   7       56.68       85.48     17.34 o 
  -7  13   7        0.69       -8.68     16.88 o 
  -6  13   7        1.20      -25.26     25.26 o 
  -5  13   7      319.50      323.41     41.25 o 
  -4  13   7       43.45       80.77     14.20 o 
  -3  13   7      115.52      136.63     15.42 o 
  -2  13   7       56.31       51.00     16.58 o 
  -1  13   7       58.87       47.37     14.07 o 
   0  13   7      517.67      515.12     27.26 o 
   1  13   7       94.32      114.36     26.36 o 
   2  13   7      715.58      760.59     57.48 o 
   3  13   7      454.08      471.06     28.38 o 
   4  13   7      201.95      209.03     19.20 o 
   5  13   7       53.40       47.65     21.28 o 
   6  13   7      275.99      308.39     41.46 o 
   7  13   7       38.95       20.18     20.29 o 
   8  13   7      368.64      391.86     33.89 o 
  -9  14   7      170.31      164.62     23.27 o 
  -8  14   7      140.23      132.84     19.04 o 
  -7  14   7      116.68      117.83     17.94 o 
  -6  14   7        0.45       32.97     16.83 o 
  -5  14   7       28.61       25.98     13.58 o 
  -4  14   7      272.21      255.48     19.90 o 
  -3  14   7      434.31      404.41     23.98 o 
  -2  14   7      665.01      657.23     32.37 o 
  -1  14   7      608.92      595.15     36.10 o 
   0  14   7        3.79       -3.37     20.61 o 
   1  14   7       16.91       -5.25     13.74 o 
   2  14   7      602.01      661.66     99.85 o 
   3  14   7       57.48       91.54     19.73 o 
   4  14   7      288.65      337.41     45.93 o 
   5  14   7       20.04       40.07     18.34 o 
   6  14   7      484.30      472.40     31.95 o 
   7  14   7      110.64      144.59     23.36 o 
  -8  15   7        2.47       25.56     22.10 o 
  -7  15   7       35.45       38.54     45.93 o 
  -6  15   7       85.06       82.08     16.41 o 
  -5  15   7       66.65       41.05     17.00 o 
  -4  15   7      357.92      386.65     35.33 o 
  -3  15   7      768.08      700.84     37.92 o 
  -2  15   7       89.12      105.91     15.91 o 
  -1  15   7      206.36      231.32     27.80 o 
   0  15   7       10.95       14.40     16.30 o 
   1  15   7      271.52      275.32     37.58 o 
   2  15   7     1373.34     1532.79    180.94 o 
   3  15   7      286.23      305.62     37.25 o 
   4  15   7      523.55      497.32     77.75 o 
   5  15   7      149.49      196.72     43.04 o 
   6  15   7       14.50       27.31     20.73 o 
  -7  16   7        0.81       -0.78     37.87 o 
  -6  16   7       38.08       43.75     18.87 o 
  -5  16   7        1.00      -12.75     17.12 o 
  -4  16   7        0.92       38.64     16.35 o 
  -3  16   7      188.39      194.59     19.01 o 
  -2  16   7      349.91      412.16     28.43 o 
  -1  16   7       28.01       44.86     24.36 o 
   0  16   7      633.78      715.29     59.12 o 
   1  16   7      334.01      410.19     63.78 o 
   2  16   7       50.56       64.30     21.18 o 
   3  16   7      197.98      211.66     38.78 o 
   4  16   7      179.13      213.83     22.87 o 
   5  16   7      147.26      114.74     21.24 o 
   6  16   7      235.94      275.08     27.59 o 
  -6  17   7      140.79      108.45     21.18 o 
  -5  17   7       99.85       61.75     19.11 o 
  -4  17   7       67.01       41.95     18.40 o 
  -3  17   7       10.30       -0.73     15.96 o 
  -2  17   7       49.31       63.71     16.99 o 
  -1  17   7       39.87       47.04     16.66 o 
   0  17   7      270.58      292.75     22.74 o 
   1  17   7        9.58        8.19     16.45 o 
   2  17   7      146.10      208.46     46.60 o 
   3  17   7       12.19       14.42     19.71 o 
   4  17   7      348.16      381.92     53.73 o 
   5  17   7       82.63      118.60     29.37 o 
  -5  18   7        0.27       10.92     19.65 o 
  -4  18   7       61.18       56.98     22.24 o 
  -3  18   7      186.67      181.95     40.41 o 
  -2  18   7      519.58      479.43     47.14 o 
  -1  18   7       19.32       11.89     23.43 o 
   0  18   7      987.79     1020.92     86.75 o 
   1  18   7       40.97       48.54     18.20 o 
   2  18   7      150.69      141.92     57.34 o 
   3  18   7       90.55      136.57     26.46 o 
  -2  19   7      268.43      294.00     24.30 o 
  -1  19   7       38.86       58.66     18.98 o 
   0  19   7       18.01       23.64     18.73 o 
   1  19   7      159.60      134.99     33.12 o 
 -12   0   8       97.09      178.01     30.04 o 
 -10   0   8      325.40      297.09     65.37 o 
  -8   0   8      456.45      460.44     26.54 o 
  -6   0   8     2107.35     2412.07    100.96 o 
  -4   0   8      425.73      458.59     23.24 o 
  -2   0   8     2876.70     3037.49    123.95 o 
   0   0   8      348.18      358.09     17.48 o 
   2   0   8       30.78       39.34     11.08 o 
   4   0   8     1000.88     1105.75     60.24 o 
   6   0   8      242.53      249.60     21.17 o 
   8   0   8       21.09       -5.71     23.74 o 
  10   0   8        0.77        0.02     81.72 o 
 -12   1   8       70.10       87.14     27.03 o 
 -11   1   8      343.80      313.58     22.74 o 
 -10   1   8       55.59       58.78     15.17 o 
  -9   1   8      259.02      285.63     19.67 o 
  -8   1   8       19.49       25.08     16.36 o 
  -7   1   8      299.29      338.00     14.83 o 
  -6   1   8      438.19      443.60     16.95 o 
  -5   1   8      425.90      424.15     15.72 o 
  -4   1   8     1043.64     1037.51     32.41 o 
  -3   1   8     1245.47     1185.79     36.46 o 
  -2   1   8     1802.22     1813.36     53.24 o 
  -1   1   8      813.11      794.95     25.11 o 
   0   1   8      149.11      128.24      7.32 o 
   1   1   8      301.03      302.80     12.24 o 
   2   1   8     2246.97     2274.15     72.72 o 
   3   1   8        2.02        1.87      7.70 o 
   4   1   8     1521.47     1562.12     57.92 o 
   5   1   8       14.96       18.85      9.52 o 
   6   1   8     2284.57     2257.75     87.71 o 
   7   1   8      202.22      255.11     19.60 o 
   8   1   8      146.37      150.64     20.16 o 
   9   1   8       66.52       48.47     26.09 o 
  10   1   8       25.96       10.35     20.63 o 
  11   1   8        0.09       -0.44     23.10 o 
 -12   2   8        6.86       -9.48     18.59 o 
 -11   2   8       46.17       63.33     17.56 o 
 -10   2   8      190.09      221.34     18.63 o 
  -9   2   8      159.55      103.72     14.52 o 
  -8   2   8      451.77      491.41     21.77 o 
  -7   2   8       52.21       45.14     12.42 o 
  -6   2   8       64.46       41.67     12.01 o 
  -5   2   8       79.22       77.94      7.55 o 
  -4   2   8        8.61        4.57      5.73 o 
  -3   2   8      144.83      128.96      7.26 o 
  -2   2   8      166.53      157.17      9.01 o 
  -1   2   8       96.97      111.53      6.61 o 
   0   2   8     6072.42     6285.38    197.31 o 
   1   2   8      377.61      356.29     14.11 o 
   2   2   8      810.11      743.52     26.11 o 
   3   2   8       40.91       35.28      8.20 o 
   4   2   8       67.18       51.49      9.13 o 
   5   2   8      189.40      198.26     16.31 o 
   6   2   8      892.23      888.74     37.70 o 
   7   2   8      512.31      522.82     26.97 o 
   8   2   8      192.62      175.27     20.70 o 
   9   2   8      304.67      249.30     35.53 o 
  10   2   8       81.30       84.95     22.31 o 
 -12   3   8      105.65      111.38     20.23 o 
 -11   3   8      293.88      339.68     23.23 o 
 -10   3   8       33.63       44.17     41.61 o 
  -9   3   8      339.14      373.43     32.34 o 
  -8   3   8       89.49       89.90     12.04 o 
  -7   3   8        2.32       -0.21      9.32 o 
  -6   3   8       16.69       12.14      7.77 o 
  -5   3   8     2002.10     2157.82     63.91 o 
  -4   3   8      708.26      739.02     24.45 o 
  -3   3   8     1748.45     1686.95     50.27 o 
  -2   3   8      526.42      479.14     16.40 o 
  -1   3   8      481.01      543.56     19.97 o 
   0   3   8      104.54      109.86      7.00 o 
   1   3   8     2017.53     2070.32     66.48 o 
   2   3   8        6.69        0.50      7.03 o 
   3   3   8     1097.04     1081.19     36.83 o 
   4   3   8       10.67       10.05      7.11 o 
   5   3   8       12.34        8.25      9.94 o 
   6   3   8      174.00      178.57     17.75 o 
   7   3   8      867.79      874.23     43.06 o 
   8   3   8       34.33       58.86     17.90 o 
   9   3   8      151.91      184.40     26.56 o 
  10   3   8       12.39       20.67     22.15 o 
 -12   4   8        1.48        9.17     39.67 o 
 -11   4   8        9.62       36.27     19.77 o 
 -10   4   8       94.47      109.36     16.54 o 
  -9   4   8       99.32       84.71     13.64 o 
  -8   4   8      218.85      235.90     15.50 o 
  -7   4   8      198.84      217.97     16.58 o 
  -6   4   8      333.77      318.57     21.94 o 
  -5   4   8     1697.80     1725.61     51.96 o 
  -4   4   8      430.41      418.47     15.49 o 
  -3   4   8      445.63      422.23     15.47 o 
  -2   4   8      384.39      366.80     13.53 o 
  -1   4   8     3506.11     3511.86    111.08 o 
   0   4   8      459.87      405.36     15.88 o 
   1   4   8     5973.53     5863.32    184.60 o 
   2   4   8      407.58      396.16     15.86 o 
   3   4   8       12.54        7.60      6.64 o 
   4   4   8      591.75      611.69     24.49 o 
   5   4   8       58.57       86.34      9.73 o 
   6   4   8      229.60      240.87     16.03 o 
   7   4   8     2572.97     2656.34    107.45 o 
   8   4   8        5.34       14.04     17.86 o 
   9   4   8        2.40       -9.21     19.03 o 
  10   4   8        0.24      -14.87     20.65 o 
 -12   5   8       39.18       66.28     20.96 o 
 -11   5   8        9.95        1.65     17.82 o 
 -10   5   8       12.68       15.64     32.35 o 
  -9   5   8      112.52      138.34     15.66 o 
  -8   5   8      266.71      272.08     17.94 o 
  -7   5   8       23.66       19.57      9.87 o 
  -6   5   8        9.84       11.61      8.98 o 
  -5   5   8      809.03      814.28     29.44 o 
  -4   5   8      249.21      242.74     12.12 o 
  -3   5   8      228.09      215.66     10.81 o 
  -2   5   8     1673.47     1526.41     55.42 o 
  -1   5   8      683.17      673.07     27.47 o 
   0   5   8       67.84       27.00      8.35 o 
   1   5   8      131.39      160.33      9.95 o 
   2   5   8     1953.99     1901.90     61.71 o 
   3   5   8     3709.63     3770.65    119.79 o 
   4   5   8        5.60        7.75      8.04 o 
   5   5   8     2918.54     2918.83     94.44 o 
   6   5   8      371.25      405.07     22.81 o 
   7   5   8      411.83      399.81     23.53 o 
   8   5   8      282.99      246.46     25.45 o 
   9   5   8       50.66       88.02     20.82 o 
  10   5   8        7.43       -2.27     47.89 o 
 -12   6   8        4.24      -26.86     26.86 o 
 -11   6   8      100.40      151.52     45.74 o 
 -10   6   8        1.85       34.70     29.27 o 
  -9   6   8      226.63      249.44     18.67 o 
  -8   6   8       23.08       -0.30     12.42 o 
  -7   6   8      703.73      825.25     64.58 o 
  -6   6   8       33.50        2.41      9.25 o 
  -5   6   8       57.13       55.83      9.10 o 
  -4   6   8       83.60       95.77     15.00 o 
  -3   6   8      187.06      191.47     10.53 o 
  -2   6   8        0.72        5.59      9.71 o 
  -1   6   8     1310.53     1227.68     46.31 o 
   0   6   8        0.51       -6.97      6.97 o 
   1   6   8     1354.30     1290.01     48.19 o 
   2   6   8       83.42       84.24      9.96 o 
   3   6   8     1408.54     1361.82     56.16 o 
   4   6   8       95.12      100.83     10.38 o 
   5   6   8       97.10       86.08     11.79 o 
   6   6   8        5.42      -12.18     16.39 o 
   7   6   8       69.09      101.68     20.49 o 
   8   6   8        2.95      -11.39     17.54 o 
   9   6   8      238.83      281.96     26.68 o 
  10   6   8        0.17        0.93     21.82 o 
 -11   7   8       15.71       66.27     30.43 o 
 -10   7   8        0.87      -16.45     16.45 o 
  -9   7   8      249.09      244.28     19.36 o 
  -8   7   8       21.09        7.53     19.59 o 
  -7   7   8        4.21        6.75     15.08 o 
  -6   7   8        1.50       -0.96      9.47 o 
  -5   7   8      765.77      781.45     30.68 o 
  -4   7   8      169.52      178.68     11.76 o 
  -3   7   8     5837.90     5659.03    196.57 o 
  -2   7   8      480.54      465.67     20.79 o 
  -1   7   8     5197.33     4974.20    172.59 o 
   0   7   8      241.72      214.61     14.12 o 
   1   7   8        2.79      -10.23     10.23 o 
   2   7   8     1609.71     1569.19     58.35 o 
   3   7   8      226.89      231.65     16.71 o 
   4   7   8      121.45      142.21     13.52 o 
   5   7   8     1203.47     1266.69     50.23 o 
   6   7   8       30.41       39.88     19.26 o 
   7   7   8       19.47        2.63     15.82 o 
   8   7   8      613.72      603.82     45.49 o 
   9   7   8       17.47      -38.36     38.36 o 
  10   7   8       74.22       41.92     31.21 o 
 -11   8   8        6.08        7.40     24.07 o 
 -10   8   8      121.42      145.63     37.45 o 
  -9   8   8      118.14      189.64     17.94 o 
  -8   8   8      237.83      263.41     18.90 o 
  -7   8   8      407.33      469.48     24.25 o 
  -6   8   8      411.97      435.50     21.03 o 
  -5   8   8       92.84      119.27     13.15 o 
  -4   8   8      640.95      599.58     24.22 o 
  -3   8   8      330.84      340.24     18.33 o 
  -2   8   8     2540.75     2519.96     89.63 o 
  -1   8   8     3070.90     3115.90    119.21 o 
   0   8   8      144.41      202.39     26.26 o 
   1   8   8     1608.56     1525.60     57.60 o 
   2   8   8       15.41       -3.96      9.39 o 
   3   8   8       26.54       10.56     11.47 o 
   4   8   8     2534.16     2643.05     95.89 o 
   5   8   8      121.47      142.40     14.55 o 
   6   8   8      207.46      263.53     22.74 o 
   7   8   8     1218.85     1259.33     55.49 o 
   8   8   8       76.60       45.75     24.04 o 
   9   8   8        1.65       -1.97     29.29 o 
 -11   9   8       11.85       48.40     22.43 o 
 -10   9   8       74.83       83.75     17.72 o 
  -9   9   8       19.84       56.01     17.54 o 
  -8   9   8       37.91       16.16     14.55 o 
  -7   9   8       71.04       73.41     24.08 o 
  -6   9   8      319.14      340.55     24.26 o 
  -5   9   8      451.06      409.31     29.78 o 
  -4   9   8     1447.43     1415.04     57.22 o 
  -3   9   8        7.92        4.76     14.87 o 
  -2   9   8       79.17       81.60     15.25 o 
  -1   9   8       10.15        9.51      9.61 o 
   0   9   8       11.80       41.00     14.52 o 
   1   9   8      192.10      175.12     21.53 o 
   2   9   8     1044.77     1021.79     41.98 o 
   3   9   8      584.78      542.99     37.79 o 
   4   9   8      265.60      302.99     33.73 o 
   5   9   8      290.44      312.99     21.03 o 
   6   9   8       35.17       42.08     15.23 o 
   7   9   8       12.58        6.86     20.63 o 
   8   9   8        1.14      -13.11     28.86 o 
   9   9   8       55.73       49.00     31.24 o 
 -10  10   8      108.58      108.57     18.85 o 
  -9  10   8       29.06       28.22     21.43 o 
  -8  10   8      227.43      231.92     22.37 o 
  -7  10   8      302.39      299.03     21.76 o 
  -6  10   8      443.94      484.77     25.54 o 
  -5  10   8      367.11      315.45     19.54 o 
  -4  10   8      655.81      671.75     47.70 o 
  -3  10   8       35.88       15.12     11.68 o 
  -2  10   8       59.59       62.01     14.61 o 
  -1  10   8        1.44       10.23     10.46 o 
   0  10   8     1152.63     1120.14     44.98 o 
   1  10   8      335.56      269.46     22.02 o 
   2  10   8       50.35       67.65     14.01 o 
   3  10   8       70.00       85.27     13.07 o 
   4  10   8        3.03      -12.51     12.51 o 
   5  10   8        2.37      -13.08     14.06 o 
   6  10   8      196.75      250.31     37.40 o 
   7  10   8        9.01       -0.11     25.71 o 
   8  10   8        9.94       -9.64     19.72 o 
   9  10   8       54.70       58.75     55.36 o 
 -10  11   8        2.60       39.29     37.10 o 
  -9  11   8       23.41       31.75     17.91 o 
  -8  11   8       37.18        5.15     28.33 o 
  -7  11   8       25.34       24.21     21.86 o 
  -6  11   8       30.01       49.61     14.18 o 
  -5  11   8     1074.24     1113.12     47.82 o 
  -4  11   8       93.28      138.34     23.01 o 
  -3  11   8       30.21       25.03     13.91 o 
  -2  11   8      580.57      584.30     32.28 o 
  -1  11   8        1.82       -3.45     13.02 o 
   0  11   8       80.78       73.93     12.67 o 
   1  11   8        4.06       -8.49     11.76 o 
   2  11   8      163.75      217.21     23.66 o 
   3  11   8      533.18      520.37     46.99 o 
   4  11   8      854.29      951.62     41.12 o 
   5  11   8      263.98      240.66     20.90 o 
   6  11   8      475.82      505.57     31.42 o 
   7  11   8        5.83       25.65     23.48 o 
   8  11   8        3.68       19.40     21.00 o 
  -9  12   8       12.54      -13.95     17.34 o 
  -8  12   8      126.26      139.13     18.63 o 
  -7  12   8        0.10       -9.08     14.94 o 
  -6  12   8      403.40      399.77     29.79 o 
  -5  12   8      118.95      104.75     14.60 o 
  -4  12   8      216.04      183.40     27.14 o 
  -3  12   8       13.75       11.36     12.67 o 
  -2  12   8      669.83      631.20     30.74 o 
  -1  12   8      180.35      186.21     29.49 o 
   0  12   8     1492.10     1436.73     56.38 o 
   1  12   8      187.35      206.39     17.11 o 
   2  12   8     1927.01     2001.16    122.55 o 
   3  12   8       11.67        6.71     16.50 o 
   4  12   8        0.85        6.85     17.77 o 
   5  12   8       62.08       94.77     18.27 o 
   6  12   8      537.18      597.42     45.54 o 
   7  12   8       64.82       70.09     20.62 o 
   8  12   8      795.40      912.66     50.16 o 
  -9  13   8        2.68       -9.07     27.39 o 
  -8  13   8      107.58      135.83     19.35 o 
  -7  13   8       18.51       48.07     17.92 o 
  -6  13   8      216.82      183.25     20.81 o 
  -5  13   8        8.87      -10.20     18.45 o 
  -4  13   8      882.38      828.89     38.79 o 
  -3  13   8        2.62       10.71     13.67 o 
  -2  13   8      718.43      709.36     33.95 o 
  -1  13   8       79.16       62.33     14.31 o 
   0  13   8        0.93      -12.75     12.75 o 
   1  13   8       40.08       50.38     14.06 o 
   2  13   8     1379.67     1301.27     97.51 o 
   3  13   8      292.78      393.00     34.49 o 
   4  13   8      196.18      170.45     20.18 o 
   5  13   8       58.93       90.98     28.12 o 
   6  13   8       51.49       33.73     39.56 o 
   7  13   8        3.02       -9.64     44.76 o 
  -8  14   8       12.05       30.49     22.92 o 
  -7  14   8       65.10       76.23     19.41 o 
  -6  14   8       73.75       52.70     30.52 o 
  -5  14   8       63.78       65.64     17.10 o 
  -4  14   8      305.01      317.33     22.44 o 
  -3  14   8      120.56      119.62     16.44 o 
  -2  14   8       23.52       46.00     18.55 o 
  -1  14   8      381.37      435.78     42.31 o 
   0  14   8      605.34      598.56     31.38 o 
   1  14   8      111.94      170.06     17.87 o 
   2  14   8      495.82      530.01     68.42 o 
   3  14   8       97.03       97.84     35.60 o 
   4  14   8      233.54      199.29     24.50 o 
   5  14   8      204.40      233.15     24.94 o 
   6  14   8       24.87       14.25     40.15 o 
  -7  15   8       53.61       52.54     21.90 o 
  -6  15   8        6.93       -1.38     26.86 o 
  -5  15   8        7.07       39.22     28.36 o 
  -4  15   8      205.63      167.39     18.73 o 
  -3  15   8      128.47      140.41     25.38 o 
  -2  15   8      122.14      134.03     17.51 o 
  -1  15   8        4.32       13.17     14.76 o 
   0  15   8      103.92       73.40     16.23 o 
   1  15   8      130.32      147.86     18.12 o 
   2  15   8        3.34        5.43     15.96 o 
   3  15   8      400.08      432.31     49.43 o 
   4  15   8      282.01      323.68     35.24 o 
   5  15   8       83.51      123.12     21.92 o 
   6  15   8      195.90      229.54     26.67 o 
  -6  16   8        0.63        0.22     27.25 o 
  -5  16   8        7.53       25.43     17.81 o 
  -4  16   8      137.58      153.03     21.92 o 
  -3  16   8      200.83      194.11     21.55 o 
  -2  16   8       51.62       27.45     16.39 o 
  -1  16   8      239.46      231.70     20.92 o 
   0  16   8       64.49       71.42     16.91 o 
   1  16   8      171.88      219.37     23.29 o 
   2  16   8       10.28       -3.28     21.97 o 
   3  16   8      238.65      239.19     24.55 o 
   4  16   8      141.62      143.42     21.87 o 
   5  16   8      125.60      169.27     25.66 o 
  -5  17   8      330.03      293.81     26.06 o 
  -4  17   8        1.93       -4.98     16.83 o 
  -3  17   8      416.58      402.12     26.76 o 
  -2  17   8       71.07       61.63     17.31 o 
  -1  17   8      157.49      199.53     21.89 o 
   0  17   8      365.43      326.23     34.55 o 
   1  17   8        2.90       11.80     17.36 o 
   2  17   8        2.47       20.97     22.71 o 
   3  17   8      243.87      320.08     66.17 o 
  -3  18   8        6.53        9.05     21.24 o 
  -2  18   8        1.88        3.09     23.37 o 
  -1  18   8       93.55       83.82     18.69 o 
   0  18   8       22.27       36.64     18.86 o 
   1  18   8      186.69      194.52     22.92 o 
   2  18   8        3.36      -24.41     32.76 o 
 -11   0   9       20.03       33.86     48.03 o 
  -9   0   9        4.85        3.63     19.65 o 
  -7   0   9      281.59      248.81     18.94 o 
  -5   0   9       13.25       -3.78      9.97 o 
  -3   0   9        1.74       -1.99      8.00 o 
  -1   0   9     1423.32     1615.28     84.48 o 
   1   0   9     1994.95     1951.59    100.94 o 
   3   0   9     3290.83     3129.54    158.39 o 
   5   0   9      369.67      424.60     28.60 o 
   7   0   9      220.65      260.16     35.36 o 
   9   0   9        4.54       18.91     28.21 o 
 -12   1   9       30.04       60.12     19.90 o 
 -11   1   9        2.21       -0.67     20.12 o 
 -10   1   9      103.00       78.10     21.47 o 
  -9   1   9       26.60       58.39     14.17 o 
  -8   1   9      557.19      612.61     22.95 o 
  -7   1   9      376.16      422.65     17.60 o 
  -6   1   9       11.98       -2.47      8.13 o 
  -5   1   9        4.38        1.14      9.83 o 
  -4   1   9       78.68       76.01      8.95 o 
  -3   1   9      635.31      629.87     21.14 o 
  -2   1   9      246.49      257.32     11.96 o 
  -1   1   9     1891.19     1843.50     59.97 o 
   0   1   9      348.28      330.92     16.35 o 
   1   1   9      261.42      259.71     14.04 o 
   2   1   9     1023.58     1050.91     40.90 o 
   3   1   9      907.04      930.24     37.23 o 
   4   1   9       52.46       25.57      9.72 o 
   5   1   9      541.96      580.35     25.16 o 
   6   1   9       97.60      106.17     12.51 o 
   7   1   9     1220.04     1211.01     58.95 o 
   8   1   9       93.80       94.23     19.63 o 
   9   1   9       70.05       64.84     29.31 o 
  10   1   9       32.51       18.96     25.82 o 
 -12   2   9        9.95        4.81     19.59 o 
 -11   2   9      159.53      164.24     19.83 o 
 -10   2   9       50.20       43.77     19.65 o 
  -9   2   9       35.22       21.44     14.49 o 
  -8   2   9      463.96      454.78     20.96 o 
  -7   2   9     1121.57     1222.82     39.69 o 
  -6   2   9     1414.63     1559.75     48.25 o 
  -5   2   9     2097.19     2217.54     65.80 o 
  -4   2   9      205.07      210.04     15.68 o 
  -3   2   9        0.70       -2.97      5.52 o 
  -2   2   9     2030.85     2142.81     69.39 o 
  -1   2   9      198.78      194.33      9.94 o 
   0   2   9     2696.06     2861.31     91.15 o 
   1   2   9     2731.35     2759.29     99.01 o 
   2   2   9       54.33       32.85      8.76 o 
   3   2   9       51.59       53.05      9.51 o 
   4   2   9       78.98       96.14     11.55 o 
   5   2   9      169.50      180.43     13.42 o 
   6   2   9       92.98      107.92     15.96 o 
   7   2   9      109.13      117.44     19.01 o 
   8   2   9      118.06      105.99     19.83 o 
   9   2   9      423.02      396.52     30.68 o 
  10   2   9       62.01       28.91     22.99 o 
 -12   3   9        0.26       14.93     20.66 o 
 -11   3   9      271.66      306.55     24.39 o 
 -10   3   9      124.63      130.34     17.36 o 
  -9   3   9       58.11       75.18     14.53 o 
  -8   3   9       71.25       70.64     16.31 o 
  -7   3   9        4.10       -9.84      9.84 o 
  -6   3   9       51.26       47.62      9.43 o 
  -5   3   9     1235.94     1251.40     39.17 o 
  -4   3   9     1196.09     1235.27     38.61 o 
  -3   3   9      343.58      389.13     16.42 o 
  -2   3   9     2958.65     3012.05     95.92 o 
  -1   3   9     1156.37     1068.51     36.79 o 
   0   3   9      403.74      376.61     15.44 o 
   1   3   9        0.19        0.56      7.54 o 
   2   3   9      145.16      136.71     10.93 o 
   3   3   9      415.62      427.28     19.72 o 
   4   3   9     1706.95     1819.59     67.39 o 
   5   3   9     1370.84     1352.37     55.16 o 
   6   3   9       74.08       85.07     12.93 o 
   7   3   9      168.55      171.27     16.76 o 
   8   3   9       15.22       18.77     20.46 o 
   9   3   9       67.26       70.07     21.45 o 
  10   3   9        5.50       15.91     22.63 o 
 -12   4   9      115.56      137.67     56.19 o 
 -11   4   9        1.44       16.73     23.67 o 
 -10   4   9       11.90       34.62     27.83 o 
  -9   4   9        2.50       12.13     13.83 o 
  -8   4   9       82.06      106.30     14.11 o 
  -7   4   9      182.25      187.06     13.33 o 
  -6   4   9       83.52      104.41     10.65 o 
  -5   4   9     1097.57     1128.37     39.29 o 
  -4   4   9        3.76        6.06     10.82 o 
  -3   4   9      225.21      207.49     12.68 o 
  -2   4   9       34.38       29.97      7.62 o 
  -1   4   9       15.03        3.58      5.93 o 
   0   4   9       39.58       40.95      6.27 o 
   1   4   9      462.46      454.79     18.16 o 
   2   4   9      938.69      936.10     32.66 o 
   3   4   9      287.84      279.68     15.34 o 
   4   4   9      120.27      116.64     11.70 o 
   5   4   9      146.66      138.94     13.33 o 
   6   4   9      338.80      265.08     22.24 o 
   7   4   9        3.86       15.20     18.86 o 
   8   4   9      844.98     1015.56     67.99 o 
   9   4   9       12.78       -9.78     23.11 o 
  10   4   9      132.80      105.21     45.01 o 
 -11   5   9       24.25       21.73     18.53 o 
 -10   5   9       90.04      103.64     27.83 o 
  -9   5   9      124.01      138.02     16.31 o 
  -8   5   9       28.12       40.55     13.20 o 
  -7   5   9        8.73       -4.83     12.21 o 
  -6   5   9      261.06      212.00     13.52 o 
  -5   5   9       13.31       -7.00      9.35 o 
  -4   5   9     1695.62     1781.41     65.36 o 
  -3   5   9      516.80      519.42     22.60 o 
  -2   5   9     1170.21     1123.18     42.88 o 
  -1   5   9      200.68      203.18     12.14 o 
   0   5   9       11.31       -2.32      7.23 o 
   1   5   9      264.08      240.82     13.31 o 
   2   5   9      612.77      616.86     26.27 o 
   3   5   9      204.44      173.20     15.45 o 
   4   5   9      333.06      366.40     19.88 o 
   5   5   9     1796.08     1808.69     68.46 o 
   6   5   9      413.96      373.61     22.17 o 
   7   5   9        0.86       -4.41     14.64 o 
   8   5   9       49.04       57.72     18.78 o 
   9   5   9       86.97       54.22     36.20 o 
 -11   6   9        1.75       12.23     18.78 o 
 -10   6   9       85.47       72.27     43.04 o 
  -9   6   9        9.76       21.52     19.83 o 
  -8   6   9       18.10        2.14     13.13 o 
  -7   6   9       23.61       12.96     11.91 o 
  -6   6   9      755.23      830.22     32.92 o 
  -5   6   9      377.42      380.09     20.49 o 
  -4   6   9      184.60      209.36     13.51 o 
  -3   6   9       23.50        2.61     11.84 o 
  -2   6   9       14.54       -2.02      7.97 o 
  -1   6   9      288.53      279.20     14.74 o 
   0   6   9     3343.71     3359.54    117.84 o 
   1   6   9        1.19       -8.55      8.55 o 
   2   6   9     2000.88     1965.63     70.64 o 
   3   6   9       82.57       82.75     10.69 o 
   4   6   9       66.32       31.06     14.64 o 
   5   6   9       57.13       26.00     15.24 o 
   6   6   9     1017.49     1067.43     57.19 o 
   7   6   9        0.34      -11.28     18.08 o 
   8   6   9      887.67      914.77     57.29 o 
   9   6   9       25.80       70.35     31.08 o 
 -11   7   9       43.03       42.54     26.67 o 
 -10   7   9       56.95       23.92     17.77 o 
  -9   7   9       18.60       31.13     15.46 o 
  -8   7   9       11.00       17.73     19.31 o 
  -7   7   9      136.77      138.48     14.89 o 
  -6   7   9       27.83       13.84     10.40 o 
  -5   7   9      150.00      143.52     20.40 o 
  -4   7   9     1069.63     1079.87     44.99 o 
  -3   7   9        4.85        6.84      8.71 o 
  -2   7   9      557.35      528.97     23.33 o 
  -1   7   9      123.30      109.99     10.69 o 
   0   7   9      137.16      105.65     10.28 o 
   1   7   9      396.71      374.19     17.95 o 
   2   7   9      916.96      988.13     44.58 o 
   3   7   9      577.51      553.78     25.38 o 
   4   7   9     2639.38     2622.28    103.57 o 
   5   7   9        7.79      -10.51     15.77 o 
   6   7   9      833.19      802.42     54.98 o 
   7   7   9      311.07      304.42     35.69 o 
   8   7   9       19.19        4.36     19.61 o 
   9   7   9       56.28       46.40     60.04 o 
 -11   8   9       36.12       12.44     28.86 o 
 -10   8   9        7.40       53.16     20.22 o 
  -9   8   9       48.03       53.68     17.85 o 
  -8   8   9       84.57       92.85     15.72 o 
  -7   8   9      334.63      365.09     21.41 o 
  -6   8   9      713.06      684.96     37.97 o 
  -5   8   9      429.99      489.80     25.54 o 
  -4   8   9      264.62      287.39     29.65 o 
  -3   8   9      257.77      262.70     30.50 o 
  -2   8   9      145.93      164.62     12.31 o 
  -1   8   9      255.95      291.70     20.46 o 
   0   8   9     1069.47      988.25     38.82 o 
   1   8   9      836.94      848.96     40.78 o 
   2   8   9      344.77      293.25     28.99 o 
   3   8   9      130.14      130.57     20.73 o 
   4   8   9      138.30      160.74     15.45 o 
   5   8   9      411.61      451.89     46.86 o 
   6   8   9       60.91       40.59     22.39 o 
   7   8   9       29.97       10.45     22.89 o 
   8   8   9       81.69      130.52     22.66 o 
   9   8   9       12.87       54.79     32.46 o 
 -10   9   9       28.19       40.98     26.18 o 
  -9   9   9      180.70      175.78     19.13 o 
  -8   9   9       48.63       71.49     23.09 o 
  -7   9   9      251.62      259.79     27.54 o 
  -6   9   9      239.66      212.17     17.35 o 
  -5   9   9      246.05      258.60     20.32 o 
  -4   9   9      113.29       99.89     12.85 o 
  -3   9   9     2265.58     2220.08     85.50 o 
  -2   9   9      113.77      123.68     12.59 o 
  -1   9   9      829.99      810.75     35.82 o 
   0   9   9      607.54      555.01     28.36 o 
   1   9   9        6.38       24.46     12.46 o 
   2   9   9      491.44      453.34     23.11 o 
   3   9   9      177.30      227.89     16.90 o 
   4   9   9      155.76      166.34     16.11 o 
   5   9   9       59.63       79.86     15.40 o 
   6   9   9      294.90      284.94     28.16 o 
   7   9   9       52.38       92.22     39.43 o 
   8   9   9      146.64      141.01    141.42 o 
 -10  10   9       16.88       10.06     22.07 o 
  -9  10   9      207.29      196.79     22.28 o 
  -8  10   9       13.74       -6.24     31.49 o 
  -7  10   9       85.68      106.85     24.94 o 
  -6  10   9       39.51       32.16     17.04 o 
  -5  10   9      153.50      186.63     15.96 o 
  -4  10   9        8.19        2.66     11.67 o 
  -3  10   9       28.39       42.74     11.78 o 
  -2  10   9        0.61       -0.91     10.43 o 
  -1  10   9      350.61      322.72     20.65 o 
   0  10   9        4.36        2.99     12.23 o 
   1  10   9     1383.48     1437.07     56.28 o 
   2  10   9      939.24      855.35     48.50 o 
   3  10   9      859.59      963.17     46.59 o 
   4  10   9       80.27       70.49     14.25 o 
   5  10   9        1.68      -10.72     27.08 o 
   6  10   9       63.49       93.57     17.30 o 
   7  10   9      200.20      265.95     52.88 o 
   8  10   9        6.27       14.26     32.96 o 
  -9  11   9       21.35       34.49     19.60 o 
  -8  11   9       26.09       31.87     20.51 o 
  -7  11   9       20.81       24.42     17.43 o 
  -6  11   9       46.72       34.56     27.44 o 
  -5  11   9      530.71      502.48     28.40 o 
  -4  11   9      355.50      330.43     20.45 o 
  -3  11   9      527.99      556.45     28.83 o 
  -2  11   9      364.41      327.23     36.88 o 
  -1  11   9      209.61      242.24     20.49 o 
   0  11   9      917.65      895.00     38.49 o 
   1  11   9      760.50      778.21     34.40 o 
   2  11   9       42.77       36.31     15.41 o 
   3  11   9      839.28      847.92     38.02 o 
   4  11   9      200.96      214.18     20.39 o 
   5  11   9      631.77      713.61     40.27 o 
   6  11   9      245.44      241.82     29.56 o 
   7  11   9       41.54       67.76     73.20 o 
  -9  12   9        1.25      -11.82     23.01 o 
  -8  12   9        0.54       -3.33     18.37 o 
  -7  12   9        6.70       -6.28     25.72 o 
  -6  12   9       48.15       21.53     16.28 o 
  -5  12   9      197.15      192.29     17.30 o 
  -4  12   9      277.20      249.72     18.55 o 
  -3  12   9       87.97       70.88     15.31 o 
  -2  12   9      342.53      364.06     22.80 o 
  -1  12   9       16.17       26.18     13.81 o 
   0  12   9        1.10        9.65     13.12 o 
   1  12   9       99.48      103.69     16.46 o 
   2  12   9       38.50       44.43     14.33 o 
   3  12   9      369.94      374.23     23.87 o 
   4  12   9      158.05      148.93     21.93 o 
   5  12   9      126.15      148.00     19.27 o 
   6  12   9        1.86        3.93     19.18 o 
   7  12   9      114.87      161.41     50.26 o 
  -8  13   9        5.56       28.70     19.73 o 
  -7  13   9       41.13       53.23     19.42 o 
  -6  13   9      190.29      175.74     20.75 o 
  -5  13   9       25.53       34.68     15.01 o 
  -4  13   9      311.51      388.87     42.55 o 
  -3  13   9      273.26      274.75     20.62 o 
  -2  13   9      256.27      251.47     20.88 o 
  -1  13   9      232.80      235.09     19.33 o 
   0  13   9       24.70        8.29     14.14 o 
   1  13   9       89.57       98.89     19.33 o 
   2  13   9      262.98      256.42     33.26 o 
   3  13   9      925.84      893.96     61.66 o 
   4  13   9       81.87      116.34     26.58 o 
   5  13   9      204.24      203.87     22.35 o 
   6  13   9        6.21       37.79     28.02 o 
  -7  14   9       37.96       85.07     29.08 o 
  -6  14   9       52.04       87.61     29.27 o 
  -5  14   9       70.18       91.60     18.53 o 
  -4  14   9       13.41       41.21     16.91 o 
  -3  14   9       33.71       43.18     26.50 o 
  -2  14   9      436.36      417.88     25.38 o 
  -1  14   9      640.24      570.81     30.72 o 
   0  14   9      885.82      937.49     52.56 o 
   1  14   9      356.37      332.42     23.21 o 
   2  14   9        1.61       24.36     22.97 o 
   3  14   9      112.22      144.32     18.34 o 
   4  14   9        1.03       -6.02     18.36 o 
   5  14   9        1.41      -17.72     34.17 o 
  -7  15   9       89.91       40.02     47.36 o 
  -6  15   9        3.77       12.37     23.40 o 
  -5  15   9       14.41       43.49     31.10 o 
  -4  15   9      328.68      328.55     23.93 o 
  -3  15   9      169.18      159.99     19.27 o 
  -2  15   9      250.74      306.78     22.60 o 
  -1  15   9      316.71      312.99     22.96 o 
   0  15   9      100.67      108.83     17.62 o 
   1  15   9        9.77      -21.65     21.65 o 
   2  15   9       72.18      121.28     18.75 o 
   3  15   9        0.59      -23.19     23.19 o 
   4  15   9      309.26      334.37     37.98 o 
   5  15   9        6.46      -20.09     20.09 o 
  -5  16   9      281.53      301.57     36.31 o 
  -4  16   9      184.16      185.57     24.16 o 
  -3  16   9       20.78       44.63     17.32 o 
  -2  16   9        2.27        8.53     17.06 o 
  -1  16   9       43.35       45.83     17.43 o 
   0  16   9      164.65      200.54     31.73 o 
   1  16   9       87.55       51.66     17.86 o 
   2  16   9      279.53      281.53     28.89 o 
   3  16   9      133.41      157.36     46.40 o 
  -4  17   9        3.36        3.44     18.68 o 
  -3  17   9        1.88      -17.44     17.44 o 
  -2  17   9      173.16      162.50     22.85 o 
  -1  17   9       25.72       30.31     18.14 o 
   0  17   9        8.03        3.64     17.62 o 
   1  17   9      388.30      360.73     29.22 o 
   2  17   9       21.25        4.18     23.83 o 
 -10   0  10      136.67      132.21     25.23 o 
  -8   0  10        4.16       14.63     16.09 o 
  -6   0  10     2294.72     2529.90    106.07 o 
  -4   0  10     5515.04     5609.98    228.82 o 
  -2   0  10      776.38      774.86     47.88 o 
   0   0  10     5023.72     5363.56    268.19 o 
   2   0  10      537.15      542.92     34.41 o 
   4   0  10        4.63       20.72     15.13 o 
   6   0  10     1465.07     1531.82     83.87 o 
   8   0  10      126.37      161.60     33.02 o 
 -11   1  10       32.25       21.81     17.98 o 
 -10   1  10      124.85      151.68     18.45 o 
  -9   1  10        6.08        4.79     15.42 o 
  -8   1  10      120.85      149.16     13.21 o 
  -7   1  10      118.99      129.70     11.75 o 
  -6   1  10        0.63      -16.05     16.05 o 
  -5   1  10       69.19       71.42      8.90 o 
  -4   1  10        5.10        4.99      9.36 o 
  -3   1  10     1065.59     1063.34     37.92 o 
  -2   1  10     1293.72     1340.32     51.58 o 
  -1   1  10      603.48      602.51     25.39 o 
   0   1  10     1165.81     1076.34     43.15 o 
   1   1  10      331.00      325.56     16.75 o 
   2   1  10        0.25       12.80      9.56 o 
   3   1  10        8.12       14.57     12.38 o 
   4   1  10     1545.44     1661.80     62.54 o 
   5   1  10       94.46       81.30     12.38 o 
   6   1  10      725.51      810.88     35.20 o 
   7   1  10        2.87       -1.63     16.25 o 
   8   1  10       49.58       59.58     20.38 o 
   9   1  10        5.83        9.81     21.08 o 
 -11   2  10       29.72       54.76     22.31 o 
 -10   2  10       50.70       60.26     18.58 o 
  -9   2  10      106.89      103.61     15.30 o 
  -8   2  10        0.45       18.85     12.24 o 
  -7   2  10       36.07       23.18     10.19 o 
  -6   2  10       62.35       68.15      9.61 o 
  -5   2  10      602.86      586.75     23.46 o 
  -4   2  10      563.85      593.75     46.94 o 
  -3   2  10      838.48      798.19     29.69 o 
  -2   2  10      114.72      104.17     11.67 o 
  -1   2  10       39.41       37.28      9.94 o 
   0   2  10       65.98       69.03     10.31 o 
   1   2  10      483.27      546.44     24.23 o 
   2   2  10     2015.75     2076.05     75.99 o 
   3   2  10      284.67      285.62     16.21 o 
   4   2  10      569.37      548.94     24.76 o 
   5   2  10       99.75       74.58     12.42 o 
   6   2  10        8.96       -5.06     12.80 o 
   7   2  10        3.61       -0.65     23.35 o 
   8   2  10       42.57       90.25     21.48 o 
   9   2  10       76.51       97.38     46.51 o 
 -11   3  10       10.71       47.08     32.95 o 
 -10   3  10      187.08      249.68     38.38 o 
  -9   3  10       76.39       97.86     17.62 o 
  -8   3  10       92.66      115.28     16.96 o 
  -7   3  10      167.16      185.34     14.12 o 
  -6   3  10       13.95       -7.29      9.39 o 
  -5   3  10      125.80      145.48     12.88 o 
  -4   3  10     1088.32     1178.85     45.94 o 
  -3   3  10     4340.91     4492.62    155.73 o 
  -2   3  10      255.47      266.36     12.87 o 
  -1   3  10      469.40      440.29     20.49 o 
   0   3  10       42.02       33.85     13.82 o 
   1   3  10       19.20       18.75     10.14 o 
   2   3  10       18.39        9.70      9.61 o 
   3   3  10      239.73      268.19     16.70 o 
   4   3  10       67.33       57.33     11.41 o 
   5   3  10     1412.84     1382.48     53.37 o 
   6   3  10       91.88       96.09     16.61 o 
   7   3  10      140.46      159.19     17.70 o 
   8   3  10       13.14        4.30     35.31 o 
   9   3  10       39.78       23.14     21.96 o 
 -11   4  10       26.46       49.84     19.71 o 
 -10   4  10        4.95        1.51     21.57 o 
  -9   4  10       30.46       54.05     18.08 o 
  -8   4  10      222.81      225.06     17.46 o 
  -7   4  10     1051.61     1131.35     42.81 o 
  -6   4  10       21.17        4.23     16.79 o 
  -5   4  10      168.77      201.02     14.41 o 
  -4   4  10       78.96       86.06     10.97 o 
  -3   4  10     2117.18     2119.75     76.46 o 
  -2   4  10      514.80      505.32     22.27 o 
  -1   4  10       10.48        9.15     11.68 o 
   0   4  10        1.00      -12.04     12.04 o 
   1   4  10      730.52      751.54     36.99 o 
   2   4  10       28.60       29.13     12.68 o 
   3   4  10     1512.05     1510.71     64.50 o 
   4   4  10      459.85      413.47     30.61 o 
   5   4  10      633.69      566.97     27.44 o 
   6   4  10       20.76       24.60     14.60 o 
   7   4  10       22.25       31.74     26.92 o 
   8   4  10        0.59       -6.36     33.70 o 
   9   4  10      163.99      202.81     26.25 o 
 -11   5  10        9.30       10.21     19.95 o 
 -10   5  10       21.41       26.84     17.79 o 
  -9   5  10       78.47      109.04     16.77 o 
  -8   5  10       38.39       45.23     14.12 o 
  -7   5  10      264.74      289.45     19.60 o 
  -6   5  10       41.26       37.81     12.48 o 
  -5   5  10       61.03       38.66     11.35 o 
  -4   5  10       96.18      121.78     11.77 o 
  -3   5  10      122.81      143.42     11.68 o 
  -2   5  10      497.99      471.61     21.52 o 
  -1   5  10      342.61      321.35     16.35 o 
   0   5  10      379.86      310.80     15.99 o 
   1   5  10      139.43      115.32     14.66 o 
   2   5  10       94.24       85.16     14.29 o 
   3   5  10      226.47      234.66     18.35 o 
   4   5  10      146.97      125.61     17.37 o 
   5   5  10      483.41      496.30     28.95 o 
   6   5  10      333.11      345.76     27.29 o 
   7   5  10       53.06       28.98     25.52 o 
   8   5  10        0.35       19.76     26.20 o 
   9   5  10        0.37       34.18     90.37 o 
 -11   6  10      126.69      157.95     31.58 o 
 -10   6  10        0.12       12.38     18.01 o 
  -9   6  10       21.03       17.52     15.51 o 
  -8   6  10       19.91       32.55     16.63 o 
  -7   6  10        9.23      -12.43     14.42 o 
  -6   6  10      175.55      187.72     21.99 o 
  -5   6  10     1492.37     1584.56     63.46 o 
  -4   6  10      231.56      247.73     21.10 o 
  -3   6  10      195.12      173.26     16.26 o 
  -2   6  10      457.65      445.82     21.12 o 
  -1   6  10       29.63       15.13      8.36 o 
   0   6  10      106.71      116.05     10.46 o 
   1   6  10      516.08      524.86     27.75 o 
   2   6  10        0.20       -1.80     13.34 o 
   3   6  10      228.26      185.51     19.43 o 
   4   6  10        2.19      -18.15     18.15 o 
   5   6  10       91.85       88.58     18.08 o 
   6   6  10       57.35       50.69     18.94 o 
   7   6  10        3.17       25.63     20.39 o 
   8   6  10      111.93       98.96     27.72 o 
 -10   7  10       91.12       72.34     19.05 o 
  -9   7  10       65.93       65.72     20.51 o 
  -8   7  10      120.18      161.26     19.80 o 
  -7   7  10       79.02       78.43     17.92 o 
  -6   7  10      721.62      767.49     35.43 o 
  -5   7  10     1106.11     1043.62     44.73 o 
  -4   7  10      164.58      179.54     15.22 o 
  -3   7  10       91.49      100.74     11.23 o 
  -2   7  10      405.33      430.23     20.76 o 
  -1   7  10      536.61      510.18     23.18 o 
   0   7  10       36.59       17.40      9.04 o 
   1   7  10      500.13      457.76     21.91 o 
   2   7  10      494.07      494.92     29.97 o 
   3   7  10      213.48      155.83     18.79 o 
   4   7  10       44.04       56.10     19.07 o 
   5   7  10      115.43      151.21     19.49 o 
   6   7  10        3.74      -12.17     18.70 o 
   7   7  10       36.11       27.88     20.79 o 
   8   7  10       45.48       44.60     21.86 o 
 -10   8  10        0.49       23.41     21.91 o 
  -9   8  10       19.48       19.37     18.97 o 
  -8   8  10       96.93      114.81     19.38 o 
  -7   8  10       30.46       50.28     16.49 o 
  -6   8  10     1755.29     1917.50     77.27 o 
  -5   8  10       83.09      113.47     14.02 o 
  -4   8  10     1479.73     1556.74     62.84 o 
  -3   8  10      523.36      488.92     25.27 o 
  -2   8  10      168.81      149.56     12.61 o 
  -1   8  10      111.91      137.00     11.96 o 
   0   8  10     1218.89     1205.49     46.46 o 
   1   8  10      654.68      621.90     29.02 o 
   2   8  10      584.86      567.60     29.44 o 
   3   8  10      695.99      669.69     35.73 o 
   4   8  10        1.65      -17.21     17.21 o 
   5   8  10        9.37        1.17     18.97 o 
   6   8  10      279.95      282.31     38.19 o 
   7   8  10      344.46      350.76     29.46 o 
   8   8  10       49.31      106.72     23.87 o 
 -10   9  10        5.59       35.11     53.15 o 
  -9   9  10      174.46      201.61     23.36 o 
  -8   9  10        1.90      -14.06     17.35 o 
  -7   9  10       64.88       83.82     21.47 o 
  -6   9  10      115.45       84.96     16.52 o 
  -5   9  10      339.65      327.76     20.45 o 
  -4   9  10       10.72        1.07     11.96 o 
  -3   9  10     1587.70     1465.59     60.04 o 
  -2   9  10       84.49       97.40     12.88 o 
  -1   9  10      853.45      794.24     33.40 o 
   0   9  10      449.23      480.54     26.99 o 
   1   9  10      140.96      131.42     17.95 o 
   2   9  10       46.24       50.46     12.09 o 
   3   9  10      177.82      192.87     25.82 o 
   4   9  10      379.72      412.83     34.18 o 
   5   9  10      294.12      331.39     34.92 o 
   6   9  10      443.65      497.06     35.35 o 
   7   9  10       27.14       24.69     21.24 o 
  -9  10  10       44.34       18.36     19.62 o 
  -8  10  10        5.25        2.48     25.13 o 
  -7  10  10      223.25      186.02     27.47 o 
  -6  10  10       54.66       82.06     19.26 o 
  -5  10  10       81.08       90.94     14.39 o 
  -4  10  10      180.37      196.80     18.24 o 
  -3  10  10       44.16       47.62     12.60 o 
  -2  10  10       72.49       54.20     15.13 o 
  -1  10  10      137.52      151.82     14.51 o 
   0  10  10      165.11      158.50     19.24 o 
   1  10  10        1.53      -23.36     23.36 o 
   2  10  10       55.32       58.59     17.31 o 
   3  10  10       28.19       13.35     13.60 o 
   4  10  10        1.49       -2.74     33.51 o 
   5  10  10      186.89      162.75     34.75 o 
   6  10  10       30.84       38.06     26.76 o 
   7  10  10       28.60       30.67     31.21 o 
  -9  11  10        0.22       19.28     37.95 o 
  -8  11  10      173.01      228.71     24.40 o 
  -7  11  10      359.89      365.21     38.52 o 
  -6  11  10      107.55      117.31     26.38 o 
  -5  11  10       65.45       77.28     14.94 o 
  -4  11  10      115.72      131.58     15.68 o 
  -3  11  10      149.65      179.33     16.44 o 
  -2  11  10      820.34      813.49     36.86 o 
  -1  11  10       69.86       84.46     19.05 o 
   0  11  10      493.42      504.57     33.38 o 
   1  11  10       60.93       64.08     14.26 o 
   2  11  10       26.52       14.48     13.73 o 
   3  11  10        5.32       10.24     14.00 o 
   4  11  10      213.46      234.98     19.61 o 
   5  11  10      146.51      110.03     25.95 o 
   6  11  10       66.94       64.29     31.86 o 
  -8  12  10       15.18        9.54     48.53 o 
  -7  12  10      116.99      110.61     20.27 o 
  -6  12  10        8.92       21.32     17.26 o 
  -5  12  10      348.67      328.25     21.95 o 
  -4  12  10       86.43       93.14     15.00 o 
  -3  12  10       94.22       63.97     14.18 o 
  -2  12  10        2.68        1.12     12.72 o 
  -1  12  10        3.53       -5.64     13.84 o 
   0  12  10      199.66      218.55     18.82 o 
   1  12  10       63.83       30.53     14.71 o 
   2  12  10      677.82      644.14     34.62 o 
   3  12  10       77.39       81.61     19.14 o 
   4  12  10      602.20      638.29     34.42 o 
   5  12  10       13.65       21.46     25.20 o 
   6  12  10       16.65       10.35     29.68 o 
  -7  13  10        9.66        4.15     33.22 o 
  -6  13  10      103.86       98.02     23.30 o 
  -5  13  10        2.17       -5.22     14.67 o 
  -4  13  10       16.67      -14.87     23.57 o 
  -3  13  10       29.94       25.21     14.29 o 
  -2  13  10      701.51      637.58     44.97 o 
  -1  13  10        1.49       21.19     23.27 o 
   0  13  10      271.87      270.37     29.17 o 
   1  13  10      110.93      105.57     16.86 o 
   2  13  10       14.82       -4.57     19.90 o 
   3  13  10      270.06      251.82     29.43 o 
   4  13  10      267.27      270.49     45.33 o 
   5  13  10      180.70      193.78     24.26 o 
  -6  14  10        4.35        1.28     18.47 o 
  -5  14  10      158.16      191.20     23.18 o 
  -4  14  10      112.54      107.44     17.08 o 
  -3  14  10       53.13       46.25     39.28 o 
  -2  14  10      393.76      379.82     26.73 o 
  -1  14  10       74.93       94.52     21.19 o 
   0  14  10        2.31        7.48     16.09 o 
   1  14  10      403.78      436.92     29.09 o 
   2  14  10      200.85      255.05     25.08 o 
   3  14  10        8.96        0.93     17.33 o 
   4  14  10      102.08       97.34     21.01 o 
  -5  15  10       21.39       10.05     19.16 o 
  -4  15  10       30.00       26.73     16.66 o 
  -3  15  10      168.74      152.57     20.65 o 
  -2  15  10       46.55       49.92     20.47 o 
  -1  15  10       49.66       75.63     19.87 o 
   0  15  10       25.74       15.98     16.78 o 
   1  15  10       34.23       46.32     18.92 o 
   2  15  10       68.42       86.52     20.30 o 
   3  15  10        6.37       -9.91     23.08 o 
  -4  16  10      106.78      118.09     27.05 o 
  -3  16  10       40.37       70.60     19.54 o 
  -2  16  10       66.87       86.14     18.63 o 
  -1  16  10      395.37      360.81     36.55 o 
   0  16  10      126.82      106.95     19.68 o 
   1  16  10     1183.93     1189.51     53.78 o 
   2  16  10        2.63       20.23     44.69 o 
 -11   0  11       41.86       60.85     44.36 o 
  -9   0  11       13.89       19.56     21.61 o 
  -7   0  11        5.84      -17.75     20.61 o 
  -5   0  11      387.46      387.15     30.96 o 
  -3   0  11      700.71      672.37     41.60 o 
  -1   0  11      306.69      351.98     29.35 o 
   1   0  11     1219.84     1387.23     75.90 o 
   3   0  11     1529.04     1596.06     85.47 o 
   5   0  11      335.50      298.49     25.76 o 
   7   0  11      404.13      454.95     50.03 o 
 -11   1  11        9.14      -14.83     20.16 o 
 -10   1  11       68.21       73.07     31.68 o 
  -9   1  11       74.03       53.07     23.04 o 
  -8   1  11       13.94        0.90     16.09 o 
  -7   1  11      415.52      435.03     21.13 o 
  -6   1  11       76.86       77.83     16.56 o 
  -5   1  11       25.91       27.13     14.18 o 
  -4   1  11        1.59        4.09     15.16 o 
  -3   1  11       19.37       39.40     12.32 o 
  -2   1  11       13.47       12.17     11.24 o 
  -1   1  11     1360.02     1404.34     54.21 o 
   0   1  11      221.40      179.90     13.78 o 
   1   1  11      362.60      321.27     17.40 o 
   2   1  11       89.96       82.36     11.80 o 
   3   1  11       44.90       40.86     11.50 o 
   4   1  11     1029.02     1095.88     44.36 o 
   5   1  11        4.27       12.53     14.87 o 
   6   1  11       70.12       68.14     14.09 o 
   7   1  11      121.71      147.26     20.63 o 
   8   1  11      157.99      182.94     24.31 o 
 -11   2  11        2.71       23.35     20.33 o 
 -10   2  11        5.84        5.31     18.13 o 
  -9   2  11       84.07       83.66     22.53 o 
  -8   2  11      106.93      125.39     15.50 o 
  -7   2  11      207.17      209.02     18.05 o 
  -6   2  11      263.23      272.55     18.10 o 
  -5   2  11      234.38      239.61     16.00 o 
  -4   2  11      495.49      548.17     29.69 o 
  -3   2  11      549.93      537.76     28.91 o 
  -2   2  11       48.75       59.46     11.93 o 
  -1   2  11       66.39       46.81     11.88 o 
   0   2  11       61.19       54.59     11.07 o 
   1   2  11      139.82      131.95     12.59 o 
   2   2  11      165.23      180.14     13.81 o 
   3   2  11      381.41      386.38     19.85 o 
   4   2  11      623.76      618.60     27.47 o 
   5   2  11       50.12       60.70     12.97 o 
   6   2  11        0.09       -8.50     18.76 o 
   7   2  11      196.72      139.04     18.54 o 
   8   2  11       31.20       46.53     22.29 o 
 -10   3  11        0.45       12.54     19.16 o 
  -9   3  11       28.07       36.62     22.47 o 
  -8   3  11        2.99        5.99     17.29 o 
  -7   3  11       27.98       41.49     16.36 o 
  -6   3  11       70.58       84.93     31.03 o 
  -5   3  11        0.71      -10.91     10.91 o 
  -4   3  11      140.69      118.22     17.51 o 
  -3   3  11       87.75       97.48     16.07 o 
  -2   3  11      730.53      753.95     36.91 o 
  -1   3  11      382.16      382.69     23.12 o 
   0   3  11      259.96      257.64     19.05 o 
   1   3  11      128.57      117.47     15.13 o 
   2   3  11        3.71       -6.58     13.42 o 
   3   3  11       16.01        0.43     13.61 o 
   4   3  11       33.72       45.08     14.72 o 
   5   3  11      730.87      742.13     36.97 o 
   6   3  11      487.78      533.29     35.52 o 
   7   3  11      288.63      310.07     27.27 o 
   8   3  11       21.26      -19.30     29.63 o 
 -10   4  11       31.21      -10.98     46.78 o 
  -9   4  11       27.18       15.92     19.67 o 
  -8   4  11       91.56      105.20     23.65 o 
  -7   4  11        2.26      -12.28     13.90 o 
  -6   4  11       77.33       99.19     14.39 o 
  -5   4  11       35.97       37.02     11.76 o 
  -4   4  11      295.57      260.61     16.81 o 
  -3   4  11      699.71      680.86     34.98 o 
  -2   4  11       52.87       72.00     15.24 o 
  -1   4  11      158.16      148.49     17.58 o 
   0   4  11      103.17      128.84     15.94 o 
   1   4  11       97.81       72.68     14.76 o 
   2   4  11      529.38      584.41     30.02 o 
   3   4  11       55.35       67.02     14.99 o 
   4   4  11       10.07       -8.33     14.22 o 
   5   4  11       46.12       49.36     17.25 o 
   6   4  11       25.14       23.16     18.77 o 
   7   4  11       89.98       88.03     21.97 o 
   8   4  11       18.73       34.08     27.15 o 
 -10   5  11       82.06       75.69     23.57 o 
  -9   5  11       46.73       24.47     19.34 o 
  -8   5  11      791.27      885.91     45.56 o 
  -7   5  11        0.67      -12.55     21.29 o 
  -6   5  11      328.94      351.35     21.45 o 
  -5   5  11        0.61      -11.82     11.82 o 
  -4   5  11      429.15      430.62     21.36 o 
  -3   5  11      215.54      214.82     14.57 o 
  -2   5  11     2812.23     2827.68    116.18 o 
  -1   5  11       41.21       29.50     16.20 o 
   0   5  11     1741.29     1595.88     69.19 o 
   1   5  11       11.09        1.49     15.86 o 
   2   5  11       17.92        1.01     14.32 o 
   3   5  11        6.31       10.40     14.58 o 
   4   5  11      407.20      459.68     29.15 o 
   5   5  11       98.00       89.02     19.72 o 
   6   5  11      162.79      148.10     21.93 o 
   7   5  11        6.06       47.09     21.50 o 
   8   5  11      108.59      101.41     47.32 o 
 -10   6  11      347.07      431.25     35.23 o 
  -9   6  11        0.08      -15.04     19.00 o 
  -8   6  11       19.84       40.91     20.41 o 
  -7   6  11       25.67       47.34     16.73 o 
  -6   6  11      843.58      848.93     38.90 o 
  -5   6  11      470.10      467.49     24.79 o 
  -4   6  11     1434.29     1552.32     66.78 o 
  -3   6  11      288.48      259.28     16.20 o 
  -2   6  11      865.77      856.02     34.71 o 
  -1   6  11        0.58       -5.89     14.54 o 
   0   6  11      715.32      744.99     37.11 o 
   1   6  11      115.60      116.51     16.57 o 
   2   6  11      579.44      620.93     35.77 o 
   3   6  11      205.46      184.51     18.32 o 
   4   6  11      768.64      819.01     42.53 o 
   5   6  11      182.49      181.75     20.90 o 
   6   6  11       35.25       22.20     19.81 o 
   7   6  11        8.60       -5.28     21.20 o 
 -10   7  11       19.64        1.55     30.55 o 
  -9   7  11       44.89       24.46     24.84 o 
  -8   7  11       96.97       76.54     19.08 o 
  -7   7  11      180.00      163.24     29.85 o 
  -6   7  11      442.14      457.89     25.54 o 
  -5   7  11      247.57      253.57     19.47 o 
  -4   7  11      211.43      190.04     15.73 o 
  -3   7  11       36.93       17.12     17.52 o 
  -2   7  11      338.52      363.59     20.39 o 
  -1   7  11      263.21      219.80     19.43 o 
   0   7  11      680.88      628.08     33.36 o 
   1   7  11        7.85        8.18     15.56 o 
   2   7  11      410.54      379.16     24.09 o 
   3   7  11       46.29       30.71     32.48 o 
   4   7  11      225.90      261.72     23.23 o 
   5   7  11        1.22      -16.83     18.06 o 
   6   7  11      148.18      141.08     35.05 o 
   7   7  11       24.67       32.80     28.98 o 
  -9   8  11        0.52       20.08     34.86 o 
  -8   8  11       10.70      -13.76     17.93 o 
  -7   8  11       56.45      -10.53     17.76 o 
  -6   8  11      437.69      451.49     31.27 o 
  -5   8  11       59.92       57.63     13.68 o 
  -4   8  11      442.74      440.17     23.98 o 
  -3   8  11       40.26       23.11     14.72 o 
  -2   8  11      934.12      863.29     35.99 o 
  -1   8  11        5.80       -7.38     12.63 o 
   0   8  11        2.24       18.76     15.41 o 
   1   8  11      196.32      208.29     21.99 o 
   2   8  11      165.02      139.34     22.16 o 
   3   8  11       42.80       41.76     20.87 o 
   4   8  11      222.47      219.93     22.87 o 
   5   8  11       20.16       43.99     20.92 o 
   6   8  11      266.02      272.22     27.45 o 
   7   8  11       61.28       57.83     22.87 o 
  -9   9  11        6.22       38.48     20.89 o 
  -8   9  11        1.03       10.35     18.75 o 
  -7   9  11      175.63      162.40     29.37 o 
  -6   9  11      299.90      286.07     20.79 o 
  -5   9  11       74.54       67.95     19.35 o 
  -4   9  11        7.58      -12.35     12.35 o 
  -3   9  11        6.40       29.10     18.19 o 
  -2   9  11       19.14       15.34     11.91 o 
  -1   9  11       36.84       53.66     12.33 o 
   0   9  11       15.17       19.51     11.71 o 
   1   9  11      174.33      189.72     25.31 o 
   2   9  11       30.48       32.07     18.38 o 
   3   9  11        0.84       -1.00     18.12 o 
   4   9  11      234.62      229.20     23.78 o 
   5   9  11       54.18       58.24     21.73 o 
   6   9  11       53.92       61.66     22.56 o 
  -8  10  11      174.50      138.41     22.21 o 
  -7  10  11       15.93       39.61     18.43 o 
  -6  10  11       92.01      116.68     16.71 o 
  -5  10  11      101.41      112.97     15.97 o 
  -4  10  11        7.20       -1.83     13.49 o 
  -3  10  11      405.39      407.65     27.74 o 
  -2  10  11      103.70       84.44     13.75 o 
  -1  10  11        5.94        9.16     13.03 o 
   0  10  11        3.93        9.20     13.42 o 
   1  10  11      542.96      572.77     34.24 o 
   2  10  11      194.24      169.06     21.92 o 
   3  10  11      907.74     1009.82     50.48 o 
   4  10  11       64.85       25.82     21.70 o 
   5  10  11       43.42       26.13     22.01 o 
   6  10  11        7.90       32.09     22.70 o 
  -8  11  11       27.11       33.16     20.69 o 
  -7  11  11      311.66      343.86     40.15 o 
  -6  11  11        1.87       -8.43     17.22 o 
  -5  11  11       47.09       23.46     14.76 o 
  -4  11  11        7.00       24.49     14.17 o 
  -3  11  11      767.06      756.52     64.38 o 
  -2  11  11       16.45       26.02     13.49 o 
  -1  11  11     1126.42     1112.84     47.79 o 
   0  11  11       46.06       -3.11     14.30 o 
   1  11  11       31.94       33.15     13.57 o 
   2  11  11      220.40      199.00     27.86 o 
   3  11  11       30.66       24.12     20.42 o 
   4  11  11      279.96      231.04     30.46 o 
   5  11  11      315.58      345.55     44.48 o 
  -7  12  11       42.23       60.84     20.27 o 
  -6  12  11       98.03      147.07     34.57 o 
  -5  12  11      406.20      450.74     26.62 o 
  -4  12  11       85.89       63.40     15.84 o 
  -3  12  11      271.96      317.56     21.49 o 
  -2  12  11        0.56        8.82     14.03 o 
  -1  12  11        7.18       -9.45     13.66 o 
   0  12  11       21.12       39.23     14.60 o 
   1  12  11       37.28       66.79     16.63 o 
   2  12  11      224.90      235.24     31.19 o 
   3  12  11      239.84      236.36     31.52 o 
   4  12  11       89.45       59.99     30.65 o 
   5  12  11      101.20      118.67     32.34 o 
  -6  13  11       11.89       -3.31     20.23 o 
  -5  13  11        3.36       23.29     16.17 o 
  -4  13  11      291.90      252.56     25.06 o 
  -3  13  11        1.37        3.99     14.84 o 
  -2  13  11       47.26       44.20     15.17 o 
  -1  13  11      746.33      710.16     41.60 o 
   0  13  11        0.56      -16.29     16.29 o 
   1  13  11      437.12      380.27     27.06 o 
   2  13  11        6.02      -10.88     23.79 o 
   3  13  11       18.58        8.28     27.41 o 
   4  13  11        5.80       -3.95     30.50 o 
  -5  14  11      138.07      151.74     28.31 o 
  -4  14  11       88.63       98.74     17.40 o 
  -3  14  11       85.19       64.44     16.60 o 
  -2  14  11        9.22       24.86     29.57 o 
  -1  14  11       18.17       55.62     31.20 o 
   0  14  11      174.82      157.11     21.93 o 
   1  14  11       10.18        3.90     24.16 o 
   2  14  11      258.81      291.21     26.18 o 
   3  14  11       97.78      135.30     37.59 o 
  -3  15  11        9.76       19.64     19.37 o 
  -2  15  11      125.55      150.62     18.82 o 
  -1  15  11      172.10      175.13     23.20 o 
   0  15  11      146.66      184.61     21.60 o 
   1  15  11      100.32       76.85     32.70 o 
  -8   0  12        0.48      -34.69     44.69 o 
  -6   0  12       83.51      114.20     25.40 o 
  -4   0  12     3184.30     3484.35    177.13 o 
  -2   0  12     2998.25     2983.66    152.72 o 
   0   0  12      124.19       61.22     22.92 o 
   2   0  12      725.09      742.86     45.99 o 
   4   0  12      798.22      754.91     46.46 o 
   6   0  12      398.46      349.61     30.74 o 
 -10   1  12       20.79       21.67     25.04 o 
  -9   1  12        4.36        6.67     44.03 o 
  -8   1  12       41.50       31.32     29.27 o 
  -7   1  12       27.09       40.94     21.57 o 
  -6   1  12       41.45       42.92     19.71 o 
  -5   1  12        8.43       -4.67     17.81 o 
  -4   1  12      511.80      502.87     29.14 o 
  -3   1  12      300.15      250.80     20.66 o 
  -2   1  12      195.76      232.43     19.68 o 
  -1   1  12        3.46      -12.96     12.96 o 
   0   1  12      405.34      404.17     23.95 o 
   1   1  12       36.53       13.47     11.83 o 
   2   1  12      390.77      384.03     20.31 o 
   3   1  12       45.15       39.31     12.66 o 
   4   1  12        0.46        4.67     12.92 o 
   5   1  12        1.08       30.17     20.11 o 
   6   1  12       49.78       84.68     15.68 o 
   7   1  12       33.89       26.18     20.49 o 
 -10   2  12        1.26       -5.85     24.45 o 
  -9   2  12       22.04        2.63     25.78 o 
  -8   2  12      135.16       98.76     31.51 o 
  -7   2  12        5.24      -22.83     22.83 o 
  -6   2  12        0.73       12.63     19.36 o 
  -5   2  12       15.82       16.86     17.79 o 
  -4   2  12      147.58      188.37     19.97 o 
  -3   2  12       16.36       22.87     16.63 o 
  -2   2  12      168.70      146.13     17.62 o 
  -1   2  12      230.06      222.90     19.14 o 
   0   2  12       75.67       85.91     15.90 o 
   1   2  12      174.87      198.12     21.21 o 
   2   2  12      537.69      561.05     29.76 o 
   3   2  12      269.57      338.96     22.58 o 
   4   2  12       40.94       51.13     15.96 o 
   5   2  12      342.06      366.83     24.14 o 
   6   2  12       29.32       55.04     19.82 o 
   7   2  12       49.43       99.80     27.93 o 
 -10   3  12        4.37       70.19     25.56 o 
  -9   3  12        0.52       20.25     24.11 o 
  -8   3  12      188.71      257.59     23.52 o 
  -7   3  12        3.32       23.42     23.41 o 
  -6   3  12      462.24      513.70     44.19 o 
  -5   3  12      465.15      450.20     28.72 o 
  -4   3  12      153.50      170.51     20.19 o 
  -3   3  12       35.71       39.62     16.80 o 
  -2   3  12      134.13       88.59     16.65 o 
  -1   3  12      101.20      110.01     16.67 o 
   0   3  12      565.58      538.18     29.54 o 
   1   3  12      333.10      295.61     21.10 o 
   2   3  12       58.54       53.30     15.52 o 
   3   3  12       84.44       60.53     16.02 o 
   4   3  12       87.28       61.29     17.02 o 
   5   3  12       43.84        1.45     15.98 o 
   6   3  12      254.11      297.09     29.04 o 
   7   3  12       45.47       66.01     33.31 o 
 -10   4  12        0.58       23.72     47.89 o 
  -9   4  12       92.00      104.39     21.60 o 
  -8   4  12        0.22      -21.58     23.30 o 
  -7   4  12      126.15      125.98     17.29 o 
  -6   4  12       35.75       56.03     21.86 o 
  -5   4  12      512.84      522.29     34.27 o 
  -4   4  12       39.26       22.16     21.40 o 
  -3   4  12      232.54      277.11     22.22 o 
  -2   4  12       11.01        1.59     15.60 o 
  -1   4  12       17.53       -0.73     15.33 o 
   0   4  12       11.44       24.71     15.38 o 
   1   4  12       45.90        3.93     14.89 o 
   2   4  12       62.53       81.61     16.14 o 
   3   4  12       60.03       60.04     16.36 o 
   4   4  12      236.77      238.25     20.62 o 
   5   4  12       11.91       -0.23     17.95 o 
   6   4  12      149.94      154.68     26.36 o 
   7   4  12        3.36      -18.74     27.94 o 
  -9   5  12        5.54      -19.63     19.63 o 
  -8   5  12        0.12       11.65     18.86 o 
  -7   5  12      257.91      302.76     22.08 o 
  -6   5  12      389.14      379.02     23.10 o 
  -5   5  12      292.08      267.68     26.56 o 
  -4   5  12      394.27      367.16     25.76 o 
  -3   5  12       34.50       39.89     17.17 o 
  -2   5  12       25.68       23.33     16.24 o 
  -1   5  12      811.92      883.08     43.66 o 
   0   5  12      159.00      124.31     17.45 o 
   1   5  12      314.69      272.25     20.99 o 
   2   5  12       79.06       61.74     16.35 o 
   3   5  12      371.21      325.86     23.03 o 
   4   5  12      116.27      111.54     19.96 o 
   5   5  12      228.75      218.28     22.59 o 
   6   5  12       50.59       35.47     29.94 o 
   7   5  12       63.89      103.35     30.44 o 
  -9   6  12       36.58       31.59     20.76 o 
  -8   6  12        0.40       -5.89     18.91 o 
  -7   6  12        0.97       -7.26     15.15 o 
  -6   6  12       16.54        3.25     14.52 o 
  -5   6  12      213.69      208.01     25.12 o 
  -4   6  12      134.02      103.33     21.97 o 
  -3   6  12       76.25       56.00     19.28 o 
  -2   6  12        3.73        2.51     16.00 o 
  -1   6  12       82.07       53.81     16.55 o 
   0   6  12      925.11      832.37     41.81 o 
   1   6  12       17.93       47.14     16.31 o 
   2   6  12      304.16      295.90     22.30 o 
   3   6  12       60.43       90.23     17.47 o 
   4   6  12      107.56      128.17     20.30 o 
   5   6  12      222.05      225.16     23.18 o 
   6   6  12        0.20      -21.33     24.07 o 
  -9   7  12       78.38       32.84     25.13 o 
  -8   7  12      233.64      255.11     25.21 o 
  -7   7  12        4.33       14.33     17.69 o 
  -6   7  12      360.25      368.24     23.49 o 
  -5   7  12       29.71       41.92     24.56 o 
  -4   7  12       81.16      105.52     22.36 o 
  -3   7  12      179.47      172.25     23.07 o 
  -2   7  12       17.31       26.71     16.77 o 
  -1   7  12      569.54      584.94     32.30 o 
   0   7  12       50.19       86.61     18.93 o 
   1   7  12       79.29       88.95     17.55 o 
   2   7  12       99.95       87.53     17.62 o 
   3   7  12      205.92      185.31     34.04 o 
   4   7  12      179.14      174.11     22.13 o 
   5   7  12        2.97       -9.77     28.02 o 
   6   7  12      230.80      222.93     28.15 o 
  -8   8  12       30.53       35.36     27.53 o 
  -7   8  12       77.11       62.56     29.17 o 
  -6   8  12       85.83       66.05     16.14 o 
  -5   8  12       99.98      107.26     18.97 o 
  -4   8  12      108.50      119.91     15.32 o 
  -3   8  12      197.42      212.47     24.82 o 
  -2   8  12      265.08      230.88     24.13 o 
  -1   8  12      125.76      106.75     18.44 o 
   0   8  12      122.15       76.19     17.78 o 
   1   8  12      214.43      186.84     20.13 o 
   2   8  12      365.46      430.69     30.19 o 
   3   8  12      522.93      544.71     33.47 o 
   4   8  12       21.49       34.76     20.03 o 
   5   8  12      131.36      127.63     24.26 o 
   6   8  12       21.59        1.67     22.12 o 
  -8   9  12       27.50       24.25     20.33 o 
  -7   9  12       90.89       61.15     19.39 o 
  -6   9  12        2.47       11.39     15.18 o 
  -5   9  12      385.31      386.82     24.20 o 
  -4   9  12        0.06       15.30     16.81 o 
  -3   9  12       29.30       21.85     13.40 o 
  -2   9  12      119.97      144.52     22.52 o 
  -1   9  12        1.44       -6.42     19.90 o 
   0   9  12      226.12      251.88     25.30 o 
   1   9  12     1087.93     1060.77     52.92 o 
   2   9  12       43.34       36.58     23.07 o 
   3   9  12       42.62       65.64     20.72 o 
   4   9  12       20.21       46.72     20.81 o 
   5   9  12        6.81       -5.61     25.63 o 
  -7  10  12        0.64      -18.58     18.58 o 
  -6  10  12       45.12       36.27     16.37 o 
  -5  10  12      149.41      112.11     16.94 o 
  -4  10  12      306.29      317.42     21.86 o 
  -3  10  12      647.40      565.05     54.17 o 
  -2  10  12      115.15       93.86     21.95 o 
  -1  10  12      342.89      302.11     27.55 o 
   0  10  12       23.79       41.31     34.89 o 
   1  10  12        1.08        0.96     19.66 o 
   2  10  12       47.78       56.39     24.45 o 
   3  10  12       11.80        3.65     20.61 o 
   4  10  12       99.76      101.02     22.66 o 
   5  10  12      243.54      194.99     45.93 o 
  -7  11  12       10.81      136.42     74.38 o 
  -6  11  12      190.28      243.81     24.45 o 
  -5  11  12        1.38        0.03     15.62 o 
  -4  11  12       22.55       45.37     27.95 o 
  -3  11  12       15.37       20.59     16.55 o 
  -2  11  12      199.82      238.74     22.54 o 
  -1  11  12       33.22       59.36     22.26 o 
   0  11  12      664.50      609.84     38.88 o 
   1  11  12       13.81       10.80     21.00 o 
   2  11  12       60.88       49.83     21.67 o 
   3  11  12      104.39       99.67     22.91 o 
   4  11  12       12.61       14.55     30.10 o 
  -6  12  12       35.93       53.36     20.12 o 
  -5  12  12       70.64       88.89     17.83 o 
  -4  12  12      118.83      113.80     17.94 o 
  -3  12  12        1.11      -11.98     14.75 o 
  -2  12  12       30.62       24.73     21.02 o 
  -1  12  12      216.06      192.67     26.33 o 
   0  12  12       58.22       15.12     22.44 o 
   1  12  12        5.04       17.88     22.36 o 
   2  12  12      211.11      213.18     25.79 o 
   3  12  12       31.53       28.15     28.23 o 
  -4  13  12        2.28       12.75     23.82 o 
  -3  13  12       17.82       13.32     15.90 o 
  -2  13  12       28.67       33.51     16.00 o 
  -1  13  12      220.97      281.78     23.64 o 
   0  13  12       54.28       35.82     23.69 o 
   1  13  12       21.57       25.42     23.57 o 
   2  13  12      176.15      134.91     26.65 o 
  -2  14  12       83.78       99.61     18.49 o 
  -1  14  12       19.25       11.91     16.62 o 
   0  14  12      157.11      159.43     43.36 o 
  -7   0  13       33.24       -8.59     38.25 o 
  -5   0  13       21.44       -1.16     33.90 o 
  -3   0  13      826.04      966.42     80.69 o 
  -1   0  13        4.42       -6.83     28.53 o 
   1   0  13        2.31      -16.27     18.34 o 
   3   0  13      466.50      482.44     34.50 o 
   5   0  13      262.40      246.07     27.58 o 
  -8   1  13       27.47       30.28     32.56 o 
  -7   1  13       63.97       47.56     31.21 o 
  -6   1  13      233.19      262.12     25.46 o 
  -5   1  13       22.65      -19.36     19.36 o 
  -4   1  13        0.12        0.33     18.39 o 
  -3   1  13       17.63       26.50     17.74 o 
  -2   1  13       92.06       87.12     18.01 o 
  -1   1  13       38.50       72.37     17.08 o 
   0   1  13      155.67      145.87     19.92 o 
   1   1  13       38.68       79.09     16.68 o 
   2   1  13      156.09      148.79     18.36 o 
   3   1  13      245.00      253.78     21.34 o 
   4   1  13       10.28       -1.10     16.54 o 
   5   1  13       21.46        0.54     18.09 o 
   6   1  13       47.77       57.46     24.49 o 
  -9   2  13       33.21       33.35     47.36 o 
  -8   2  13        4.20      -15.50     32.48 o 
  -7   2  13       24.85       37.27     25.00 o 
  -6   2  13        9.23       13.25     20.89 o 
  -5   2  13      241.60      322.08     26.12 o 
  -4   2  13      323.20      291.05     25.50 o 
  -3   2  13       21.05       33.48     18.00 o 
  -2   2  13      353.42      361.73     24.69 o 
  -1   2  13      415.48      342.89     23.72 o 
   0   2  13      266.99      218.78     20.15 o 
   1   2  13       72.90       40.13     16.26 o 
   2   2  13        3.80       -0.91     16.00 o 
   3   2  13       53.97       98.15     17.67 o 
   4   2  13      102.26      111.38     18.57 o 
   5   2  13       10.27       12.67     17.63 o 
   6   2  13       76.81       73.15     24.28 o 
  -9   3  13       21.89      116.41     44.92 o 
  -8   3  13       52.51       73.62     35.11 o 
  -7   3  13       11.39        1.29     24.56 o 
  -6   3  13      101.35       91.89     24.12 o 
  -5   3  13      637.10      621.45     35.37 o 
  -4   3  13      572.58      557.51     32.52 o 
  -3   3  13       76.60       48.24     18.40 o 
  -2   3  13      378.50      359.01     24.84 o 
  -1   3  13      642.06      574.75     31.74 o 
   0   3  13      631.30      681.72     35.28 o 
   1   3  13      400.25      375.93     24.93 o 
   2   3  13      273.76      275.58     22.21 o 
   3   3  13       10.53       -0.25     16.57 o 
   4   3  13       21.60       37.33     17.38 o 
   5   3  13       34.18       35.56     18.12 o 
   6   3  13      207.81      229.22     28.88 o 
  -9   4  13        7.76       25.98     49.34 o 
  -8   4  13       16.50      -17.22     33.31 o 
  -7   4  13       76.63       71.66     25.53 o 
  -6   4  13       47.78       56.83     23.55 o 
  -5   4  13      201.08      188.42     25.31 o 
  -4   4  13      157.60      189.10     22.07 o 
  -3   4  13      250.56      248.90     22.78 o 
  -2   4  13       67.34       95.72     18.81 o 
  -1   4  13       13.29       -1.21     16.68 o 
   0   4  13       10.89        2.82     16.63 o 
   1   4  13       11.26        3.56     16.30 o 
   2   4  13       24.75       27.87     16.96 o 
   3   4  13       62.92       63.83     17.76 o 
   4   4  13       97.21      139.67     19.66 o 
   5   4  13      129.99      115.82     21.53 o 
   6   4  13       34.27       24.58     35.05 o 
  -8   5  13       48.63       48.29     35.35 o 
  -7   5  13       27.75       43.48     25.11 o 
  -6   5  13      111.39      127.14     25.14 o 
  -5   5  13       49.98       50.54     23.46 o 
  -4   5  13      105.86      101.20     23.07 o 
  -3   5  13       44.77        2.26     18.54 o 
  -2   5  13       30.95       27.22     25.67 o 
  -1   5  13      145.11       98.47     18.36 o 
   0   5  13      239.51      300.95     27.49 o 
   1   5  13        9.66        9.99     16.74 o 
   2   5  13      912.13      840.73     42.31 o 
   3   5  13       77.20       33.50     17.67 o 
   4   5  13       12.03       43.37     19.94 o 
   5   5  13       32.89       20.14     20.15 o 
  -8   6  13      125.70      130.55     38.04 o 
  -7   6  13        3.49      -20.72     31.97 o 
  -6   6  13      118.97       83.52     24.75 o 
  -5   6  13        4.78      -18.76     22.70 o 
  -4   6  13      107.73      143.51     24.40 o 
  -3   6  13       63.93       61.98     21.53 o 
  -2   6  13      610.64      614.67     33.93 o 
  -1   6  13       16.84       -8.91     17.12 o 
   0   6  13        8.22      -10.21     17.03 o 
   1   6  13        0.97        4.08     17.22 o 
   2   6  13       56.41       83.55     18.50 o 
   3   6  13        0.97      -15.44     17.52 o 
   4   6  13      250.60      246.68     25.23 o 
   5   6  13        1.27       24.18     29.99 o 
  -8   7  13       11.38       48.23     38.00 o 
  -7   7  13       58.03       86.77     34.42 o 
  -6   7  13        5.58      -21.87     23.87 o 
  -5   7  13       36.56        5.23     23.53 o 
  -4   7  13       11.43      -22.15     22.15 o 
  -3   7  13      260.99      233.08     25.75 o 
  -2   7  13        0.26      -14.82     17.98 o 
  -1   7  13      168.54      167.26     20.52 o 
   0   7  13        6.06       -1.48     17.57 o 
   1   7  13        2.14       -8.28     17.42 o 
   2   7  13       47.08       66.16     18.56 o 
   3   7  13        6.87       43.65     20.90 o 
   4   7  13        6.35       36.23     22.46 o 
   5   7  13        6.90       51.49     32.45 o 
  -7   8  13        4.14       62.15     35.31 o 
  -6   8  13        1.04      -17.31     24.39 o 
  -5   8  13        4.23       -2.09     23.79 o 
  -4   8  13       37.15       71.09     23.44 o 
  -3   8  13      221.41      217.47     33.70 o 
  -2   8  13       61.28       25.28     21.44 o 
  -1   8  13        7.12       17.08     18.18 o 
   0   8  13      157.03      124.43     20.21 o 
   1   8  13       90.53       87.88     19.26 o 
   2   8  13       14.30       15.99     20.57 o 
   3   8  13      268.35      277.05     26.45 o 
   4   8  13      100.49      136.82     23.49 o 
  -6   9  13       25.10       15.40     25.97 o 
  -5   9  13       13.32       37.36     24.62 o 
  -4   9  13      232.01      232.59     31.42 o 
  -3   9  13        0.66       -1.81     21.90 o 
  -2   9  13      130.73      116.94     23.61 o 
  -1   9  13       36.93       42.40     21.87 o 
   0   9  13      104.33      128.44     23.46 o 
   1   9  13       24.31       78.83     21.72 o 
   2   9  13      173.12      149.57     23.28 o 
   3   9  13       11.20        9.34     21.65 o 
   4   9  13       45.19       30.73     22.07 o 
  -6  10  13       20.67       20.76     35.26 o 
  -5  10  13      133.46      154.64     27.87 o 
  -4  10  13        4.98       -7.65     23.66 o 
  -3  10  13       40.01       75.68     26.18 o 
  -2  10  13      133.80      107.18     23.76 o 
  -1  10  13       45.90       79.58     23.29 o 
   0  10  13       39.93       -3.63     22.29 o 
   1  10  13       64.75       60.98     22.05 o 
   2  10  13       71.87       55.25     22.41 o 
   3  10  13      171.02      221.27     25.87 o 
  -5  11  13      280.04      275.90     31.38 o 
  -4  11  13        0.57       38.56     26.13 o 
  -3  11  13       78.47       51.12     24.49 o 
  -2  11  13        1.95       -3.45     23.20 o 
  -1  11  13       33.63       61.33     23.57 o 
   0  11  13       26.74       51.20     23.58 o 
   1  11  13      160.21      177.41     26.40 o 
   2  11  13        3.53        8.28     22.41 o 
  -3  12  13      319.20      268.66     30.02 o 
  -2  12  13        0.37        2.80     24.12 o 
  -1  12  13      119.14      120.51     25.73 o 
   0  12  13       89.49       61.91     24.99 o 
  -8   0  14        8.92      115.41     58.04 o 
  -6   0  14        4.37       29.61     41.30 o 
  -4   0  14      199.46      174.13     39.75 o 
  -2   0  14      110.69      130.03     35.90 o 
   0   0  14      467.08      504.83     77.72 o 
   2   0  14      400.85      261.00     40.52 o 
   4   0  14       20.32       -9.83     34.69 o 
  -8   1  14        6.27      -24.54     38.54 o 
  -7   1  14        0.14        2.31     33.37 o 
  -6   1  14      173.08      213.79     32.74 o 
  -5   1  14        6.76        1.80     27.25 o 
  -4   1  14       83.60       90.59     26.91 o 
  -3   1  14       24.43       24.82     24.31 o 
  -2   1  14        2.37        9.80     22.97 o 
  -1   1  14        0.24       23.96     22.76 o 
   0   1  14      149.40      168.32     25.74 o 
   1   1  14      236.14      233.98     27.42 o 
   2   1  14      137.44      145.51     25.71 o 
   3   1  14      110.14      100.31     24.89 o 
   4   1  14      103.77       56.21     24.92 o 
   5   1  14       46.35       54.03     61.37 o 
  -8   2  14       20.95      102.06     62.04 o 
  -7   2  14        3.84      -11.52     33.28 o 
  -6   2  14       58.17       64.48     34.69 o 
  -5   2  14       28.40       -0.45     21.44 o 
  -4   2  14      121.66      157.96     22.62 o 
  -3   2  14      189.83      229.57     23.30 o 
  -2   2  14      345.28      350.32     25.84 o 
  -1   2  14        2.09       14.20     17.81 o 
   0   2  14      153.41      150.30     19.85 o 
   1   2  14       16.40       -4.23     17.49 o 
   2   2  14      122.10      118.59     19.46 o 
   3   2  14      124.56       90.94     19.46 o 
   4   2  14      570.04      601.97     38.86 o 
  -7   3  14       53.48       25.41     26.66 o 
  -6   3  14        4.58       31.53     24.89 o 
  -5   3  14       86.01       97.41     25.02 o 
  -4   3  14       71.81       75.97     21.19 o 
  -3   3  14       42.95       62.29     20.15 o 
  -2   3  14      132.78      129.65     20.59 o 
  -1   3  14       11.28       27.01     18.55 o 
   0   3  14       11.43       -7.60     17.54 o 
   1   3  14       74.44       86.20     18.87 o 
   2   3  14       46.08       43.67     18.20 o 
   3   3  14        4.05       25.42     18.50 o 
   4   3  14      149.69      131.51     20.91 o 
  -7   4  14        5.08       -0.52     26.49 o 
  -6   4  14        5.85        0.27     25.38 o 
  -5   4  14      111.80      146.66     26.35 o 
  -4   4  14       21.37       56.43     21.04 o 
  -3   4  14      303.19      339.64     30.90 o 
  -2   4  14       54.25       63.39     19.84 o 
  -1   4  14      180.68      188.97     21.95 o 
   0   4  14        2.15        9.26     18.07 o 
   1   4  14       24.28       31.15     18.21 o 
   2   4  14        3.02        6.88     18.29 o 
   3   4  14      203.30      246.17     23.17 o 
   4   4  14       14.46       19.51     27.23 o 
  -7   5  14        0.80      -22.15     26.55 o 
  -6   5  14        4.13      -25.03     25.03 o 
  -5   5  14       40.27       24.39     24.56 o 
  -4   5  14        8.96      -14.54     23.06 o 
  -3   5  14       46.77       21.97     19.75 o 
  -2   5  14       22.96       47.66     21.72 o 
  -1   5  14       21.20       15.40     19.16 o 
   0   5  14        3.96      -18.10     18.10 o 
   1   5  14      222.93      204.61     21.78 o 
   2   5  14        0.67       -6.95     18.48 o 
   3   5  14       32.77       35.61     19.27 o 
   4   5  14        1.00       20.38     24.36 o 
  -6   6  14      103.01       55.14     26.98 o 
  -5   6  14        0.06       -6.18     24.43 o 
  -4   6  14        8.18       -6.68     23.54 o 
  -3   6  14        2.36      -22.11     25.06 o 
  -2   6  14       31.24       36.06     19.87 o 
  -1   6  14      117.95      115.66     20.76 o 
   0   6  14       18.39       31.20     18.93 o 
   1   6  14       27.33       32.28     18.81 o 
   2   6  14       17.74       31.00     19.28 o 
   3   6  14        0.82      -10.12     19.13 o 
  -6   7  14        0.42        3.28     31.18 o 
  -5   7  14      125.81      127.87     29.31 o 
  -4   7  14       12.03       -3.82     23.68 o 
  -3   7  14       54.20       48.35     23.15 o 
  -2   7  14       19.95        1.70     22.06 o 
  -1   7  14       22.73        5.34     19.37 o 
   0   7  14        0.87       21.82     19.48 o 
   1   7  14       66.68      101.51     20.49 o 
   2   7  14       18.84       23.62     19.87 o 
   3   7  14      335.20      334.57     29.51 o 
  -5   8  14        4.84       20.60     31.77 o 
  -4   8  14       57.58       45.77     25.06 o 
  -3   8  14       63.34       70.42     42.57 o 
  -2   8  14       75.14       89.72     24.25 o 
  -1   8  14      151.62      120.17     24.45 o 
   0   8  14       97.01      120.01     21.43 o 
   1   8  14       10.54       18.65     19.70 o 
   2   8  14      208.02      212.01     26.18 o 
  -4   9  14        1.83       -2.57     24.81 o 
  -3   9  14       51.07       49.42     24.41 o 
  -2   9  14       68.39       31.22     27.44 o 
  -1   9  14        1.40        5.65     23.50 o 
   0   9  14      101.59      124.87     44.64 o 
   1   9  14       77.72       99.74     24.10 o 
  -3  10  14       12.55       49.95     27.34 o 
  -2  10  14       48.10       54.77     25.30 o 
  -1  10  14      149.37      126.77     25.64 o 
   0  10  14      189.30      165.93     28.28 o 
  -5   0  15       70.81      134.57     44.79 o 
  -3   0  15       66.88      116.45     40.23 o 
  -1   0  15       12.45      -14.64     34.56 o 
   1   0  15      190.21      161.77     39.80 o 
   3   0  15       14.02       22.23     36.55 o 
  -6   1  15       60.28       85.20     39.04 o 
  -5   1  15      129.26      186.70     32.76 o 
  -4   1  15       10.59       11.28     28.08 o 
  -3   1  15      194.99      225.20     30.52 o 
  -2   1  15       65.55       68.08     26.19 o 
  -1   1  15        4.08      -10.98     24.62 o 
   0   1  15        0.56       12.75     24.81 o 
   1   1  15       57.36       79.96     26.27 o 
   2   1  15      208.55      163.63     28.11 o 
   3   1  15       16.67       47.57     36.55 o 
  -6   2  15       23.32       -0.75     34.42 o 
  -5   2  15        0.80        9.75     28.96 o 
  -4   2  15       26.86      -15.08     27.49 o 
  -3   2  15        0.50        5.87     26.79 o 
  -2   2  15        5.14       56.52     26.09 o 
  -1   2  15       86.14      132.04     27.17 o 
   0   2  15       95.37       89.82     26.36 o 
   1   2  15       32.81       43.40     25.53 o 
   2   2  15       12.31       26.20     25.58 o 
  -5   3  15        4.81       -0.50     54.52 o 
  -4   3  15      207.54      171.09     30.41 o 
  -3   3  15       21.72       56.22     21.66 o 
  -2   3  15        2.16       -2.99     20.10 o 
  -1   3  15       31.88       70.19     26.27 o 
   0   3  15        4.12       41.24     19.57 o 
   1   3  15       92.20       87.47     20.56 o 
   2   3  15      139.87      103.82     21.08 o 
  -5   4  15       13.40       17.75     25.94 o 
  -4   4  15        5.28       19.47     24.46 o 
  -3   4  15      181.29      179.53     24.13 o 
  -2   4  15       66.61       86.70     21.88 o 
  -1   4  15       34.06       45.08     20.48 o 
   0   4  15      155.53      130.00     21.44 o 
   1   4  15       31.03       26.76     19.57 o 
   2   4  15       11.15       -1.38     20.12 o 
  -5   5  15        0.79      -11.56     27.52 o 
  -4   5  15        5.89        9.42     24.57 o 
  -3   5  15       22.28       20.19     24.08 o 
  -2   5  15       78.85       44.67     21.21 o 
  -1   5  15       70.68       70.50     21.83 o 
   0   5  15       30.35       -1.97     19.64 o 
   1   5  15        0.23      -14.13     19.46 o 
  -4   6  15        3.29       28.61     25.46 o 
  -3   6  15       13.23       -3.02     24.11 o 
  -2   6  15      234.70      284.32     29.71 o 
  -1   6  15       15.49       20.72     24.95 o 
   0   6  15       51.35       52.20     20.63 o 
   1   6  15        7.91       12.92     27.61 o 
  -3   7  15       44.61       56.97     27.07 o 
  -2   7  15       14.23       14.33     24.29 o 
  -1   7  15       64.25       60.03     22.24 o 
   0   7  15       31.12       35.36     35.36 o 
                                                 
